# Supplementary material for: Additional annotation enhances potential for biologically-relevant analysis of the Illumina Infinium HumanMethylation450 BeadChip array
Source: Epigenetics Chromatin. 2013 Mar 3;6:4. doi: 10.1186/1756-8935-6-4 (PMC3740789; doi:10.1186/1756-8935-6-4)
Supplement: Additional file 2 — Frequency of target SNP CpG/probe. [file 1756-8935-6-4-S2.xlsx]

## Sheet: Sheet1
Additional File 2: Frequency of target SNP CpG/probe
# of SNPs/probe	frequency	Percent of probes with target SNP CpG
1	20270	97.13
2	574	2.75
3	21	0.1
4	2	0.01
5	2	0.01
Total	20870
