# Supplementary material for: Additional annotation enhances potential for biologically-relevant analysis of the Illumina Infinium HumanMethylation450 BeadChip array
Source: Epigenetics Chromatin. 2013 Mar 3;6:4. doi: 10.1186/1756-8935-6-4 (PMC3740789; doi:10.1186/1756-8935-6-4)
Supplement: Additional file 4 — List of autosomal probes with sex differences in DNAm. [file 1756-8935-6-4-S4.xlsx]

## Sheet: Sheet1
Additional File 4: List of autosomal probes with sex differences in DNAm
ID_REF	AbsDeltaB	XY_Hits	Autosomal_Hits	n_bp_repetitive	AlleleA_Hits	AlleleB_Hits
cg04462931	0.410834	XY_YES	A_YES	48	6	0
cg11955727	0.272868	XY_YES	A_YES	48	5	0
cg19097082	0.263414	XY_YES	A_YES	50	4	1
cg00399683	0.252931	XY_YES	A_YES	50	6	0
cg12949927	0.243559	XY_YES	A_YES	49	6	0
cg17765025	0.243063	XY_YES	A_YES	49	4	0
cg27540865	0.236488	XY_YES	A_NO	0	2	2
cg20926353	0.230257	XY_YES	A_NO	0	2	0
cg00167275	0.229314	XY_YES	A_NO	0	2	2
cg23256579	0.22896	XY_NO	A_NO	0	1	0
cg03911306	0.220203	XY_YES	A_NO	50	5	0
cg01620164	0.206464	XY_NO	A_NO	0	1	1
cg08037478	0.204547	XY_YES	A_NO	0	3	1
cg00157199	0.202487	XY_NO	A_NO	0	1	1
cg00804338	0.181927	XY_YES	A_NO	13	2	2
cg14079463	0.17677	XY_NO	A_NO	0	1	0
cg11643285	0.174162	XY_NO	A_NO	0	1	0
cg16218221	0.173389	XY_YES	A_NO	0	2	0
cg00774458	0.170617	XY_YES	A_YES	0	8	9
cg14815891	0.170367	XY_NO	A_YES	0	4	1
cg14361252	0.169507	XY_NO	A_NO	0	1	1
cg26921482	0.166773	XY_NO	A_YES	25	8	1
cg12691488	0.164181	XY_NO	A_NO	0	1	0
cg03151810	0.161931	XY_NO	A_NO	0	1	1
cg11388673	0.160188	XY_NO	A_NO	0	1	1
cg04580344	0.155213	XY_NO	A_YES	0	2	0
cg15606473	0.145557	XY_NO	A_YES	3	6	2
cg00500229	0.142795	XY_YES	A_NO	0	2	0
cg07753967	0.139882	XY_NO	A_YES	0	3	3
cg20811988	0.139458	XY_NO	A_YES	0	2	2
cg08656326	0.139118	XY_YES	A_NO	47	2	0
cg10341310	0.138893	XY_YES	A_NO	0	2	0
cg11092486	0.137464	XY_NO	A_NO	0	1	0
cg08931129	0.129811	XY_NO	A_YES	0	2	1
cg11240062	0.128589	XY_NO	A_NO	0	1	1
cg17226602	0.127871	XY_YES	A_NO	0	2	0
cg27615582	0.126111	XY_NO	A_NO	0	1	0
cg16609139	0.123383	XY_YES	A_YES	48	16	0
cg17292758	0.123329	XY_NO	A_NO	0	1	0
cg15011775	0.122896	XY_YES	A_YES	0	5	0
cg06358300	0.121814	XY_YES	A_NO	0	2	0
cg14095100	0.121055	XY_YES	A_NO	0	2	0
cg08981669	0.120697	XY_YES	A_YES	0	10	0
cg10563109	0.118847	XY_NO	A_NO	0	1	1
cg13150977	0.118562	XY_YES	A_YES	0	9	0
cg16293892	0.118036	XY_NO	A_NO	0	1	1
cg03894796	0.117148	XY_NO	A_NO	0	1	0
cg23250574	0.117119	XY_NO	A_NO	0	1	1
cg07381872	0.115157	XY_YES	A_NO	45	2	0
cg07004386	0.115029	XY_NO	A_NO	0	1	0
cg19382572	0.114061	XY_NO	A_YES	50	8	0
cg05132077	0.113718	XY_NO	A_NO	0	1	1
cg16440561	0.112398	XY_NO	A_NO	0	1	1
cg27535677	0.110763	XY_NO	A_NO	0	1	1
cg15756407	0.109437	XY_YES	A_NO	0	2	0
cg13565129	0.109296	XY_NO	A_NO	0	1	1
cg26865747	0.109291	XY_NO	A_NO	0	1	1
cg20390711	0.109173	XY_NO	A_NO	0	1	1
cg17238319	0.108993	XY_YES	A_NO	0	2	0
cg25034424	0.10895	XY_NO	A_NO	50	1	1
cg11012412	0.108563	XY_NO	A_NO	0	1	0
cg06972969	0.108194	XY_NO	A_NO	23	1	1
cg20432211	0.107837	XY_NO	A_NO	0	1	1
cg25653641	0.106275	XY_NO	A_YES	0	2	1
cg02026141	0.106099	XY_NO	A_NO	0	1	0
cg24919522	0.106055	XY_YES	A_YES	0	10	0
cg07586008	0.104422	XY_NO	A_NO	0	1	1
cg05017628	0.1032	XY_NO	A_NO	0	1	1
cg04858776	0.103043	XY_NO	A_YES	37	2	1
cg24920126	0.102757	XY_NO	A_NO	0	1	1
cg22549041	0.102397	XY_NO	A_NO	0	1	1
cg12906381	0.101988	XY_NO	A_NO	50	1	1
cg02556954	0.101706	XY_YES	A_NO	0	2	0
cg25294185	0.100187	XY_YES	A_NO	0	2	2
cg19590578	0.100009	XY_NO	A_NO	46	1	0
