# Supplementary material for: Additional annotation enhances potential for biologically-relevant analysis of the Illumina Infinium HumanMethylation450 BeadChip array
Source: Epigenetics Chromatin. 2013 Mar 3;6:4. doi: 10.1186/1756-8935-6-4 (PMC3740789; doi:10.1186/1756-8935-6-4)
Supplement: Additional file 6 — Distribution of probes within Illumina-annotated and HIL-annotated CpG classes. [file 1756-8935-6-4-S6.xlsx]

## Sheet: Sheet1
Additional File 6: Distribution of probes within Illumina- and HIL-annotated CpG classes
		Illumina CpG classes
		Island	Shore	Shelf	Sea	Total
HIL CpG classes	HC	119445	29889	492	4033	153859
	ICshore	10056	22069	405	1425	33955
	IC	20378	23644	14191	60514	118727
	LC	375	36465	32056	110075	178971
	Total	150254	112067	47144	176047	485512
