# Supplementary material for: Additional annotation enhances potential for biologically-relevant analysis of the Illumina Infinium HumanMethylation450 BeadChip array
Source: Epigenetics Chromatin. 2013 Mar 3;6:4. doi: 10.1186/1756-8935-6-4 (PMC3740789; doi:10.1186/1756-8935-6-4)
Supplement: Additional file 10 — Distribution of ß values within Illumina-annotated and HIL-annotated CpG classes for blood. [file 1756-8935-6-4-S10.xlsx]

## Sheet: Sheet1
Additional File 10: Distribution of ß values within Illumina and HIL-annotated CpG classes for blood
		hypomethylated	heterogenously methylated	hypermethylated	Total
		(ß 0 to ≤0.2)	(ß >0.2 to <0.8)	(ß ≥0.8 t0 1.0)
Illumina CpG class	Island	98,869 (72.32)	19,577 (14.32)	18,266 (13.36)	136712
	Shore	34,014 (33.99)	30,019 (29.99)	36,050 (36.02)	100083
	Shelf	1,975 (4.96)	8,961 (22.50)ns	28,897 (72.55)	39833
	Sea	13,964 (9.21)	36,992 (24.40)	100,632 (66.39)	151588
	Total	148,822 (34.75)	95,549 (22.31)	183,845 (42.93)	428216
HIL CpG class	HC	110,768 (79.22)	19,915 (14.24)	9,143 (6.54)	139826
	ICshore	14,033 (46.06)	9,774 (32.08)	6,660 (21.86)	30467
	IC	13,660 (13.63)	23,449 (23.41)	63,055 (62.95)	100164
	LC	10,361 (6.57)	42,411 (26.88)	104,987 (66.55)	157759
	Total	148822	95549	183845	428216
Number in brackets is the percent of probes based on the CpG class (i.e. row) total.
Fisher’s exact test was used to calculate a p-value to determine if the distribution
of probes across the three levels of DNAm was a result of chance alone.
All comparisons were significant at p<2.2x10-16 except for ns, non-significant.
