# Supplementary material for: Additional annotation enhances potential for biologically-relevant analysis of the Illumina Infinium HumanMethylation450 BeadChip array
Source: Epigenetics Chromatin. 2013 Mar 3;6:4. doi: 10.1186/1756-8935-6-4 (PMC3740789; doi:10.1186/1756-8935-6-4)
Supplement: Additional file 11 — Enrichment of differentially methylated probes in Illumina-annotated and HIL-annotated CpG classes. [file 1756-8935-6-4-S11.xlsx]

## Sheet: Sheet1
Additional File 11: Enrichment of differentially methylated (DM) probes in Illumina and HIL-annotated CpG classes
			Blood vs. buccal			Buccal vs. chorionic villi			Chorionic villi vs. blood
		% of all probes	% DM probes	% Relative enrichment	p-value	% DM probes	% Relative enrichment	p-value	% DM probes	% Relative enrichment	p-value
Illumina CpG classes	Island	0.319211	0.184853	-0.420907	<6.8x10-160	0.161435	-0.494269	<6.8x10-160	0.184384	-0.422374	<6.8x10-160
	Shore	0.233685	0.275219	0.177733	<6.8x10-160	0.244572	0.0465847	9.2X10-13	0.256698	0.0984782	<6.8x10-160
	Shelf	0.0930067	0.100804	0.0838335	8.3x10-13	0.120939	0.300331	<6.8x10-160	0.110153	0.184354	<2.2x10-16
	Sea	0.354097	0.439125	0.240125	<6.8x10-160	0.473054	0.335945	<6.8x10-160	0.448764	0.267349	<6.8x10-160
HIL CpG classes	HC	0.326531	0.1731	-0.469884	<6.8x10-160	0.126005	-0.614112	<6.8x10-160	0.15369	-0.529325	<6.8x10-160
	ICshore	0.0711487	0.0852777	0.198585	<6.8x10-160	0.066728	-0.0621331	1.2x10-6	0.0748671	0.0522632	6.2x10-6
	IC	0.23391	0.257076	0.0990397	<6.8x10-160	0.313312	0.339457	<6.8x10-160	0.318262	0.360617	<6.8x10-160
	LC	0.36841	0.484546	0.315237	<6.8x10-160	0.493955	0.340776	<6.8x10-160	0.453181	0.230099	<6.8x10-160
Numbers in red highlight negative relative enrichment
