# Supplementary material for: Additional annotation enhances potential for biologically-relevant analysis of the Illumina Infinium HumanMethylation450 BeadChip array
Source: Epigenetics Chromatin. 2013 Mar 3;6:4. doi: 10.1186/1756-8935-6-4 (PMC3740789; doi:10.1186/1756-8935-6-4)
Supplement: Additional file 12 — Average DNAm and SD of nine gene features. [file 1756-8935-6-4-S12.xlsx]

## Sheet: Sheet1
Additional File 12: Average DNAm and standard deviation (SD) of nine gene features
HIL CpG Class	Component	Location	# of probes	Blood (n=4)		Villi (n=4)		Buccal (n=4)
				Average β	SD of β	Average β	SD of β	Average β	SD of β
HC	1st Exon	5'UTR	16246	0.092	0.11	0.08	0.223	0.069	0.098
		Body	5819	0.141	0.186	0.126	0.186	0.105	0.174
		3'UTR	956	0.156	0.203	0.133	0.177	0.128	0.203
	Exon	5'UTR	460	0.219	0.276	0.208	0.242	0.192	0.276
		Body	4587	0.502	0.374	0.44	0.323	0.46	0.381
		3'UTR	1587	0.425	0.361	0.399	0.32	0.382	0.359
	Intron	5'UTR	12493	0.134	0.173	0.122	0.16	0.102	0.154
		Body	19320	0.242	0.293	0.221	0.26	0.204	0.284
		3'UTR	1198	0.167	0.2	0.168	0.199	0.133	0.193
Icshore	1st Exon	5'UTR	1072	0.191	0.236	0.181	0.213	0.143	0.209
		Body	493	0.394	0.35	0.341	0.35	0.345	0.353
		3'UTR	201	0.371	0.329	0.3	0.279	0.283	0.314
	Exon	5'UTR	158	0.376	0.308	0.383	0.262	0.313	0.305
		Body	1492	0.647	0.333	0.56	0.305	0.58	0.35
		3'UTR	706	0.594	0.343	0.529	0.297	0.526	0.345
	Intron	5'UTR	3256	0.272	0.281	0.25	0.246	0.215	0.259
		Body	6925	0.44	0.354	0.391	0.309	0.382	0.353
		3'UTR	340	0.362	0.31	0.313	0.259	0.289	0.29
IC	1st Exon	5'UTR	2372	0.355	0.34	0.305	0.282	0.314	0.334
		Body	1029	0.6	0.35	0.5	0.35	0.582	0.363
		3'UTR	232	0.622	0.338	0.495	0.285	0.591	0.339
	Exon	5'UTR	398	0.634	0.351	0.535	0.307	0.604	0.371
		Body	13097	0.864	0.169	0.761	0.216	0.831	0.208
		3'UTR	3852	0.82	0.219	0.727	0.243	0.771	0.252
	Intron	5'UTR	4798	0.63	0.342	0.537	0.309	0.567	0.359
		Body	30436	0.786	0.249	0.682	0.261	0.741	0.283
		3'UTR	808	0.644	0.312	0.552	0.287	0.594	0.328
LC	1st Exon	5'UTR	2365	0.616	0.321	0.541	0.278	0.579	0.33
		Body	1116	0.777	0.215	0.615	0.215	0.775	0.241
		3'UTR	395	0.714	0.284	0.635	0.265	0.688	0.305
	Exon	5'UTR	534	0.754	0.263	0.673	0.252	0.729	0.291
		Body	5712	0.847	0.174	0.759	0.21	0.813	0.215
		3'UTR	8586	0.847	0.178	0.769	0.211	0.808	0.221
	Intron	5'UTR	12847	0.757	0.255	0.674	0.259	0.699	0.302
		Body	48514	0.791	0.231	0.7	0.248	0.739	0.279
		3'UTR	2085	0.776	0.236	0.678	0.25	0.73	0.284
		Total	216485
