# Supplementary material for: Additional annotation enhances potential for biologically-relevant analysis of the Illumina Infinium HumanMethylation450 BeadChip array
Source: Epigenetics Chromatin. 2013 Mar 3;6:4. doi: 10.1186/1756-8935-6-4 (PMC3740789; doi:10.1186/1756-8935-6-4)
Supplement: Additional file 13 — Enrichment of tDM probes within gene features. [file 1756-8935-6-4-S13.xlsx]

## Sheet: Sheet1
Additional File 13: Enrichment of tissue differentially methylated (tDM) probes within gene features
				Blood vs. buccal			Buccal vs. chorionic villi			Chorionic villi vs. blood
HIL CpG Class	Component	Location	% of CpG class probes	% DM probes	% Relative enrichment	p-value	% DM probes	% Relative enrichment	p-value	% DM probes	% Relative enrichment	p-value
HC	1st Exon	5' UTR	0.25902	0.12825	-0.504864	1.3x10-112	0.0840469	-0.67552	2.8x10-156	0.112332	-0.56632	6.8x10-160
		Body	0.0927759	0.0878426	-0.053175	0.0997598	0.0752591	-0.188808	2.9x10-5	0.0739595	-0.202816	9.x10-8
		3'UTR	0.0152421	0.0154603	0.014315	0.446557	0.0139703	-0.083443	0.244601	0.0164011	0.076036	0.223481
	Exon	5' UTR	0.00733407	0.00983837	0.341462	0.0134025	0.00946372	0.290379	0.0481804	0.00959307	0.308015	0.0166507
		Body	0.0740103	0.126669	0.711505	<6.8x10-160	0.207526	1.80401	<6.8x10-160	0.176389	1.3833	<6.8x10-160
		3'UTR	0.0253025	0.0442727	0.749733	<6.8x10-160	0.0570077	1.25304	<6.8x10-160	0.0563206	1.22589	<6.8x10-160
	Intron	5' UTR	0.199184	0.185524	-0.0685806	0.00493367	0.133619	-0.329168	3.9x10-28	0.149776	-0.248053	1.3x10-23
		Body	0.308031	0.37825	0.227962	<6.8x10-160	0.402208	0.30574	<6.8x10-160	0.385889	0.252761	<6.8x10-160
		3'UTR	0.0191005	0.0238932	0.250922	0.00412477	0.0168995	-0.115231	0.14204	0.0193409	0.0125862	0.443858
Icshore	1st Exon	5' UTR	0.0731192	0.0412908	-0.435295	2.6x10-11	0.0469602	-0.357758	4.6x10-7	0.0395184	-0.459535	1.0x10-13
		Body	0.0336266	0.0201249	-0.401519	2.9x10-5	0.0327044	-0.0274255	0.401354	0.0327262	-0.0267787	0.388093
		3'UTR	0.0137098	0.0142262	0.0376656	0.405786	0.01174	-0.143678	0.204042	0.0120407	-0.121744	0.206994
	Exon	5' UTR	0.0107769	0.00936849	-0.130687	0.231998	0.0121593	0.128278	0.256596	0.00957086	-0.111909	0.253099
		Body	0.102994	0.105135	0.0207874	0.352662	0.132495	0.286428	1.1x10-6	0.135536	0.315953	5.5x10-10
		3'UTR	0.048155	0.0575989	0.196115	0.00894043	0.0603774	0.253814	0.00265152	0.0660698	0.372024	9.6x10-7
	Intron	5' UTR	0.222086	0.237682	0.0702267	0.0219842	0.196646	-0.114551	0.00139912	0.189565	-0.146435	4.2x10-6
		Body	0.472342	0.487856	0.032845	0.0476304	0.485115	0.0270434	0.10573	0.488114	0.0333912	0.0360889
		3'UTR	0.0231908	0.0267176	0.152077	0.104205	0.0218029	-0.0598446	0.32624	0.0268601	0.158225	0.0826443
IC	1st Exon	5' UTR	0.0414838	0.0500975	0.207642	1.0x10-5	0.0328921	-0.207109	7.5x10-7	0.0379194	-0.0859219	0.0139994
		Body	0.0179961	0.0150908	-0.161438	0.0155045	0.0217409	0.208087	0.00083037	0.0201178	0.117896	0.0248862
		3'UTR	0.00405743	0.00482497	0.189167	0.116695	0.00425191	0.0479297	0.366343	0.00469856	0.158014	0.107526
	Exon	5' UTR	0.0069606	0.00728878	0.0471485	0.348419	0.00738067	0.0603495	0.286341	0.00741182	0.0648251	0.252335
		Body	0.231798	0.176984	-0.236475	6.3x10-38	0.233293	0.00644885	0.346237	0.21931	-0.0538742	1.4x10-4
		3'UTR	0.0673674	0.0663176	-0.0155827	0.339677	0.0584035	-0.133059	3.2x10-5	0.063199	-0.0618756	0.0204641
	Intron	5' UTR	0.0839119	0.109024	0.299264	<6.8x10-160	0.0867228	0.0334982	0.128837	0.0858315	0.0228762	0.19736
		Body	0.532293	0.554358	0.0414518	6.4x10-6	0.541998	0.018231	0.0149492	0.544636	0.0231884	0.00117925
		3'UTR	0.0141311	0.0160148	0.133304	0.0576112	0.0133173	-0.0575876	0.220722	0.0168751	0.194187	0.00213243
LC	1st Exon	5' UTR	0.0287657	0.0446164	0.551027	<6.8x10-160	0.0320131	0.112892	0.00428689	0.0404937	0.407707	<6.8x10-160
		Body	0.013574	0.0118667	-0.125779	0.0265225	0.0198853	0.464953	8.0 x10-14	0.0187847	0.383873	8.0x10-11
		3'UTR	0.00480442	0.00424641	-0.116145	0.14501	0.00458891	-0.0448561	0.336633	0.00515464	0.0728957	0.235939
	Exon	5' UTR	0.00649509	0.00511896	-0.211872	0.0123483	0.00715651	0.101835	0.132637	0.00733545	0.129384	0.0686452
		Body	0.0702296	0.0515386	-0.266142	4.4x10-22	0.066867	-0.047881	0.0375044	0.0667129	-0.0500745	0.0253023
		3'UTR	0.104432	0.0798092	-0.23578	2.4x10-26	0.0840754	-0.194929	1.1x10-19	0.0863402	-0.173242	2.2x10-17
	Intron	5' UTR	0.156259	0.178931	0.145091	1.1x10-16	0.166403	0.0649146	7.9x10-5	0.162074	0.0372115	0.0114638
		Body	0.59008	0.597987	0.0134008	0.0175122	0.593007	0.00496134	0.210306	0.587827	-0.00381757	0.257654
		3'UTR	0.02536	0.0258856	0.0207259	0.330568	0.0260038	0.0253863	0.289778	0.0252776	-0.00325196	0.470302
Numbers in red highlight negative relative enrichment
