# Supplementary material for: Additional annotation enhances potential for biologically-relevant analysis of the Illumina Infinium HumanMethylation450 BeadChip array
Source: Epigenetics Chromatin. 2013 Mar 3;6:4. doi: 10.1186/1756-8935-6-4 (PMC3740789; doi:10.1186/1756-8935-6-4)
Supplement: Additional file 14 — Calculation of intended genomic location of 450k probes. [file 1756-8935-6-4-S14.xlsx]

## Sheet: Sheet1
Additional File 14: Calculation of intended genomic location of 450k probes
Probe interval	Strand	Probe Type	Start column name (calculation)	End column name (calculation)
Entire probe	F	I	Probe start (MAPINFO-1)	Probe end (MAPINFO+49)
		II	Probe start (MAPINFO)	Probe end (MAPINFO+50)
	R	I	Probe start (MAPINFO-49)	Probe end (MAPINFO+1)
		II	Probe start (MAPINFO-50)	Probe start (MAPINFO)
Probe without CpG	F	I	Probe start (MAPINFO+1)	Probe end (MAPINFO+49)
		II	Probe start (MAPINFO+1)	Probe end (MAPINFO+50)
	R	I	Probe start (MAPINFO-49)	Probe end (MAPINFO-1)
		II	Probe start (MAPINFO-50)	Probe start (MAPINFO-1)
CpG	F & R	I & II	CpG start (MAPINFO-1)	CpG end (MAPINFO+1)
C	F & R	I & II	C start (MAPINFO-1)	MAPINFO
