# Supplementary material for: Additional annotation enhances potential for biologically-relevant analysis of the Illumina Infinium HumanMethylation450 BeadChip array
Source: Epigenetics Chromatin. 2013 Mar 3;6:4. doi: 10.1186/1756-8935-6-4 (PMC3740789; doi:10.1186/1756-8935-6-4)
Supplement: Additional file 15 — UCSC track of 450 k target Cs. [file 1756-8935-6-4-S15.txt]

track name="target C" description="450k target C" visibility=2 itemRgb="On"
chrY	8553008	8553009	cg00035864	0	+	8553008	8553009	255,0,0
chrY	9363355	9363356	cg00050873	0	+	9363355	9363356	255,0,0
chrY	25314170	25314171	cg00061679	0	+	25314170	25314171	255,0,0
chrY	22741794	22741795	cg00063477	0	+	22741794	22741795	255,0,0
chrY	21664295	21664296	cg00121626	0	+	21664295	21664296	255,0,0
chrY	21239347	21239348	cg00212031	0	+	21239347	21239348	255,0,0
chrY	8148232	8148233	cg00213748	0	+	8148232	8148233	255,0,0
chrY	15815687	15815688	cg00214611	0	+	15815687	15815688	255,0,0
chrY	4868995	4868996	cg00223952	0	+	4868995	4868996	255,0,0
chrY	6133739	6133740	cg00243321	0	+	6133739	6133740	255,0,0
chrY	14649907	14649908	cg00271873	0	+	14649907	14649908	255,0,0
chrY	2802964	2802965	cg00272582	0	+	2802964	2802965	255,0,0
chrY	21868531	21868532	cg00308367	0	+	21868531	21868532	255,0,0
chrY	9747780	9747781	cg00311963	0	+	9747780	9747781	255,0,0
chrY	24454526	24454527	cg00335297	0	+	24454526	24454527	255,0,0
chrY	9385538	9385539	cg00455876	0	+	9385538	9385539	255,0,0
chrY	21036985	21036986	cg00479827	0	+	21036985	21036986	255,0,0
chrY	9342874	9342875	cg00543493	0	+	9342874	9342875	255,0,0
chrY	6312217	6312218	cg00576139	0	+	6312217	6312218	255,0,0
chrY	9745677	9745678	cg00599377	0	+	9745677	9745678	255,0,0
chrY	14096486	14096487	cg00639218	0	+	14096486	14096487	255,0,0
chrY	22917912	22917913	cg00676506	0	+	22917912	22917913	255,0,0
chrY	17568444	17568445	cg00679624	0	+	17568444	17568445	255,0,0
chrY	14774525	14774526	cg00762184	0	+	14774525	14774526	255,0,0
chrY	9706620	9706621	cg00789540	0	+	9706620	9706621	255,0,0
chrY	21664716	21664717	cg00876332	0	+	21664716	21664717	255,0,0
chrY	9321292	9321293	cg00903245	0	+	9321292	9321293	255,0,0
chrY	6173765	6173766	cg00975375	0	+	6173765	6173766	255,0,0
chrY	3446858	3446859	cg01053349	0	+	3446858	3446859	255,0,0
chrY	9478341	9478342	cg01061520	0	+	9478341	9478342	255,0,0
chrY	16924421	16924422	cg01073572	0	+	16924421	16924422	255,0,0
chrY	7429348	7429349	cg01086462	0	+	7429348	7429349	255,0,0
chrY	13477784	13477785	cg01141334	0	+	13477784	13477785	255,0,0
chrY	19671413	19671414	cg01209756	0	+	19671413	19671414	255,0,0
chrY	10034550	10034551	cg01215343	0	+	10034550	10034551	255,0,0
chrY	2709626	2709627	cg01311227	0	+	2709626	2709627	255,0,0
chrY	2709597	2709598	cg01375382	0	+	2709597	2709598	255,0,0
chrY	15015681	15015682	cg01426558	0	+	15015681	15015682	255,0,0
chrY	14648160	14648161	cg01463110	0	+	14648160	14648161	255,0,0
chrY	16939382	16939383	cg01498999	0	+	16939382	16939383	255,0,0
chrY	9234364	9234365	cg01523029	0	+	9234364	9234365	255,0,0
chrY	22737555	22737556	cg01644972	0	+	22737555	22737556	255,0,0
chrY	6778694	6778695	cg01707559	0	+	6778694	6778695	255,0,0
chrY	25114809	25114810	cg01757887	0	+	25114809	25114810	255,0,0
chrY	8571456	8571457	cg01828798	0	+	8571456	8571457	255,0,0
chrY	17571428	17571429	cg01882666	0	+	17571428	17571429	255,0,0
chrY	22754880	22754881	cg01900066	0	+	22754880	22754881	255,0,0
chrY	6781163	6781164	cg01911472	0	+	6781163	6781164	255,0,0
chrY	22917295	22917296	cg01943289	0	+	22917295	22917296	255,0,0
chrY	2718781	2718782	cg01984154	0	+	2718781	2718782	255,0,0
chrY	22736527	22736528	cg01988452	0	+	22736527	22736528	255,0,0
chrY	6777854	6777855	cg02002345	0	+	6777854	6777855	255,0,0
chrY	15815551	15815552	cg02004872	0	+	15815551	15815552	255,0,0
chrY	9194501	9194502	cg02011394	0	+	9194501	9194502	255,0,0
chrY	22917893	22917894	cg02012379	0	+	22917893	22917894	255,0,0
chrY	22918037	22918038	cg02050847	0	+	22918037	22918038	255,0,0
chrY	8552373	8552374	cg02056550	0	+	8552373	8552374	255,0,0
chrY	2804281	2804282	cg02105393	0	+	2804281	2804282	255,0,0
chrY	14103650	14103651	cg02107461	0	+	14103650	14103651	255,0,0
chrY	9194523	9194524	cg02126249	0	+	9194523	9194524	255,0,0
chrY	7138197	7138198	cg02129146	0	+	7138197	7138198	255,0,0
chrY	16634381	16634382	cg02233183	0	+	16634381	16634382	255,0,0
chrY	22737590	22737591	cg02233190	0	+	22737590	22737591	255,0,0
chrY	8146854	8146855	cg02272584	0	+	8146854	8146855	255,0,0
chrY	14532021	14532022	cg02288797	0	+	14532021	14532022	255,0,0
chrY	16945912	16945913	cg02340092	0	+	16945912	16945913	255,0,0
chrY	23561637	23561638	cg02352633	0	+	23561637	23561638	255,0,0
chrY	9384706	9384707	cg02402208	0	+	9384706	9384707	255,0,0
chrY	8553301	8553302	cg02407581	0	+	8553301	8553302	255,0,0
chrY	4870821	4870822	cg02432075	0	+	4870821	4870822	255,0,0
chrY	4868396	4868397	cg02494853	0	+	4868396	4868397	255,0,0
chrY	22680009	22680010	cg02522936	0	+	22680009	22680010	255,0,0
chrY	2802967	2802968	cg02577797	0	+	2802967	2802968	255,0,0
chrY	14075805	14075806	cg02582450	0	+	14075805	14075806	255,0,0
chrY	9216455	9216456	cg02606988	0	+	9216455	9216456	255,0,0
chrY	2803946	2803947	cg02616328	0	+	2803946	2803947	255,0,0
chrY	10036320	10036321	cg02624968	0	+	10036320	10036321	255,0,0
chrY	15814319	15814320	cg02730008	0	+	15814319	15814320	255,0,0
chrY	9214476	9214477	cg02802508	0	+	9214476	9214477	255,0,0
chrY	6778640	6778641	cg02839557	0	+	6778640	6778641	255,0,0
chrY	2803126	2803127	cg02842889	0	+	2803126	2803127	255,0,0
chrY	22737945	22737946	cg02884332	0	+	22737945	22737946	255,0,0
chrY	9193028	9193029	cg03052502	0	+	9193028	9193029	255,0,0
chrY	16634125	16634126	cg03055837	0	+	16634125	16634126	255,0,0
chrY	15817870	15817871	cg03123709	0	+	15817870	15817871	255,0,0
chrY	9385860	9385861	cg03155755	0	+	9385860	9385861	255,0,0
chrY	21238471	21238472	cg03244189	0	+	21238471	21238472	255,0,0
chrY	14077974	14077975	cg03258315	0	+	14077974	14077975	255,0,0
chrY	15591100	15591101	cg03266527	0	+	15591100	15591101	255,0,0
chrY	16941590	16941591	cg03278611	0	+	16941590	16941591	255,0,0
chrY	13332434	13332435	cg03359666	0	+	13332434	13332435	255,0,0
chrY	23566287	23566288	cg03416979	0	+	23566287	23566288	255,0,0
chrY	15591606	15591607	cg03430010	0	+	15591606	15591607	255,0,0
chrY	14074416	14074417	cg03441493	0	+	14074416	14074417	255,0,0
chrY	9363364	9363365	cg03443143	0	+	9363364	9363365	255,0,0
chrY	9745294	9745295	cg03515816	0	+	9745294	9745295	255,0,0
chrY	3447156	3447157	cg03515901	0	+	3447156	3447157	255,0,0
chrY	21668419	21668420	cg03533500	0	+	21668419	21668420	255,0,0
chrY	9302757	9302758	cg03535417	0	+	9302757	9302758	255,0,0
chrY	15016100	15016101	cg03601053	0	+	15016100	15016101	255,0,0
chrY	17567896	17567897	cg03672679	0	+	17567896	17567897	255,0,0
chrY	2803069	2803070	cg03683899	0	+	2803069	2803070	255,0,0
chrY	14074772	14074773	cg03695421	0	+	14074772	14074773	255,0,0
chrY	16635744	16635745	cg03706273	0	+	16635744	16635745	255,0,0
chrY	22737895	22737896	cg03750315	0	+	22737895	22737896	255,0,0
chrY	2658056	2658057	cg03767353	0	+	2658056	2658057	255,0,0
chrY	8120125	8120126	cg03769088	0	+	8120125	8120126	255,0,0
chrY	24454926	24454927	cg03827298	0	+	24454926	24454927	255,0,0
chrY	19625307	19625308	cg03905640	0	+	19625307	19625308	255,0,0
chrY	26716288	26716289	cg03930849	0	+	26716288	26716289	255,0,0
chrY	9215052	9215053	cg04016144	0	+	9215052	9215053	255,0,0
chrY	16634026	16634027	cg04021548	0	+	16634026	16634027	255,0,0
chrY	14100572	14100573	cg04023335	0	+	14100572	14100573	255,0,0
chrY	6778622	6778623	cg04042030	0	+	6778622	6778623	255,0,0
chrY	6131006	6131007	cg04123665	0	+	6131006	6131007	255,0,0
chrY	2655739	2655740	cg04169747	0	+	2655739	2655740	255,0,0
chrY	20488292	20488293	cg04170994	0	+	20488292	20488293	255,0,0
chrY	9170561	9170562	cg04193779	0	+	9170561	9170562	255,0,0
chrY	14649200	14649201	cg04303809	0	+	14649200	14649201	255,0,0
chrY	9158940	9158941	cg04351468	0	+	9158940	9158941	255,0,0
chrY	16637060	16637061	cg04419680	0	+	16637060	16637061	255,0,0
chrY	15591616	15591617	cg04448376	0	+	15591616	15591617	255,0,0
chrY	13911502	13911503	cg04462340	0	+	13911502	13911503	255,0,0
chrY	3447813	3447814	cg04477336	0	+	3447813	3447814	255,0,0
chrY	7426652	7426653	cg04493908	0	+	7426652	7426653	255,0,0
chrY	9387797	9387798	cg04559508	0	+	9387797	9387798	255,0,0
chrY	15866836	15866837	cg04576441	0	+	15866836	15866837	255,0,0
chrY	7142045	7142046	cg04689676	0	+	7142045	7142046	255,0,0
chrY	16634372	16634373	cg04691144	0	+	16634372	16634373	255,0,0
chrY	15591259	15591260	cg04790916	0	+	15591259	15591260	255,0,0
chrY	17568096	17568097	cg04792227	0	+	17568096	17568097	255,0,0
chrY	6117320	6117321	cg04817258	0	+	6117320	6117321	255,0,0
chrY	8501020	8501021	cg04831594	0	+	8501020	8501021	255,0,0
chrY	2804319	2804320	cg04840163	0	+	2804319	2804320	255,0,0
chrY	13477004	13477005	cg04864270	0	+	13477004	13477005	255,0,0
chrY	9342989	9342990	cg04958669	0	+	9342989	9342990	255,0,0
chrY	7428197	7428198	cg04964672	0	+	7428197	7428198	255,0,0
chrY	23566571	23566572	cg05051262	0	+	23566571	23566572	255,0,0
chrY	9449617	9449618	cg05098815	0	+	9449617	9449618	255,0,0
chrY	15015175	15015176	cg05128824	0	+	15015175	15015176	255,0,0
chrY	7141247	7141248	cg05163709	0	+	7141247	7141248	255,0,0
chrY	8571845	8571846	cg05202434	0	+	8571845	8571846	255,0,0
chrY	14100275	14100276	cg05213048	0	+	14100275	14100276	255,0,0
chrY	21155269	21155270	cg05230942	0	+	21155269	21155270	255,0,0
chrY	6172782	6172783	cg05367916	0	+	6172782	6172783	255,0,0
chrY	9528417	9528418	cg05378695	0	+	9528417	9528418	255,0,0
chrY	6136710	6136711	cg05408674	0	+	6136710	6136711	255,0,0
chrY	7142072	7142073	cg05480730	0	+	7142072	7142073	255,0,0
chrY	6742688	6742689	cg05530472	0	+	6742688	6742689	255,0,0
chrY	9303645	9303646	cg05544622	0	+	9303645	9303646	255,0,0
chrY	9476543	9476544	cg05557315	0	+	9476543	9476544	255,0,0
chrY	14649667	14649668	cg05608794	0	+	14649667	14649668	255,0,0
chrY	7140717	7140718	cg05618150	0	+	7140717	7140718	255,0,0
chrY	21729068	21729069	cg05621349	0	+	21729068	21729069	255,0,0
chrY	21729554	21729555	cg05672930	0	+	21729554	21729555	255,0,0
chrY	6133837	6133838	cg05678960	0	+	6133837	6133838	255,0,0
chrY	21729057	21729058	cg05725925	0	+	21729057	21729058	255,0,0
chrY	9641401	9641402	cg05782707	0	+	9641401	9641402	255,0,0
chrY	6114254	6114255	cg05865243	0	+	6114254	6114255	255,0,0
chrY	14774194	14774195	cg05890011	0	+	14774194	14774195	255,0,0
chrY	16942231	16942232	cg05939513	0	+	16942231	16942232	255,0,0
chrY	15017296	15017297	cg05940236	0	+	15017296	15017297	255,0,0
chrY	6738928	6738929	cg05954446	0	+	6738928	6738929	255,0,0
chrY	13462411	13462412	cg05964935	0	+	13462411	13462412	255,0,0
chrY	24044077	24044078	cg05999368	0	+	24044077	24044078	255,0,0
chrY	20488279	20488280	cg06060201	0	+	20488279	20488280	255,0,0
chrY	21666308	21666309	cg06065495	0	+	21666308	21666309	255,0,0
chrY	21726405	21726406	cg06231362	0	+	21726405	21726406	255,0,0
chrY	8147957	8147958	cg06237805	0	+	8147957	8147958	255,0,0
chrY	16634254	16634255	cg06247034	0	+	16634254	16634255	255,0,0
chrY	22917936	22917937	cg06322277	0	+	22917936	22917937	255,0,0
chrY	15591532	15591533	cg06479204	0	+	15591532	15591533	255,0,0
chrY	21728951	21728952	cg06502680	0	+	21728951	21728952	255,0,0
chrY	2803609	2803610	cg06558765	0	+	2803609	2803610	255,0,0
chrY	8551550	8551551	cg06576965	0	+	8551550	8551551	255,0,0
chrY	9368164	9368165	cg06587955	0	+	9368164	9368165	255,0,0
chrY	21240003	21240004	cg06628792	0	+	21240003	21240004	255,0,0
chrY	9173299	9173300	cg06636270	0	+	9173299	9173300	255,0,0
chrY	9931078	9931079	cg06855731	0	+	9931078	9931079	255,0,0
chrY	24445689	24445690	cg06865724	0	+	24445689	24445690	255,0,0
chrY	15863485	15863486	cg07456370	0	+	15863485	15863486	255,0,0
chrY	7142751	7142752	cg07607525	0	+	7142751	7142752	255,0,0
chrY	14100067	14100068	cg07728631	0	+	14100067	14100068	255,0,0
chrY	21729313	21729314	cg07731488	0	+	21729313	21729314	255,0,0
chrY	22917086	22917087	cg07747963	0	+	22917086	22917087	255,0,0
chrY	6263840	6263841	cg07765982	0	+	6263840	6263841	255,0,0
chrY	16733929	16733930	cg07795413	0	+	16733929	16733930	255,0,0
chrY	6113260	6113261	cg07851521	0	+	6113260	6113261	255,0,0
chrY	2657935	2657936	cg07939587	0	+	2657935	2657936	255,0,0
chrY	15451781	15451782	cg07950979	0	+	15451781	15451782	255,0,0
chrY	7140571	7140572	cg08045599	0	+	7140571	7140572	255,0,0
chrY	9605071	9605072	cg08053115	0	+	9605071	9605072	255,0,0
chrY	8150874	8150875	cg08160949	0	+	8150874	8150875	255,0,0
chrY	6114378	6114379	cg08242338	0	+	6114378	6114379	255,0,0
chrY	9237649	9237650	cg08258654	0	+	9237649	9237650	255,0,0
chrY	28555549	28555550	cg08265308	0	+	28555549	28555550	255,0,0
chrY	15015600	15015601	cg08314875	0	+	15015600	15015601	255,0,0
chrY	9161050	9161051	cg08357313	0	+	9161050	9161051	255,0,0
chrY	4867967	4867968	cg08455548	0	+	4867967	4867968	255,0,0
chrY	15015994	15015995	cg08528516	0	+	15015994	15015995	255,0,0
chrY	15866446	15866447	cg08593141	0	+	15866446	15866447	255,0,0
chrY	14533504	14533505	cg08596608	0	+	14533504	14533505	255,0,0
chrY	9214482	9214483	cg08635406	0	+	9214482	9214483	255,0,0
chrY	2708971	2708972	cg08673225	0	+	2708971	2708972	255,0,0
chrY	6131962	6131963	cg08680991	0	+	6131962	6131963	255,0,0
chrY	8148093	8148094	cg08702825	0	+	8148093	8148094	255,0,0
chrY	22737968	22737969	cg08715207	0	+	22737968	22737969	255,0,0
chrY	8145778	8145779	cg08739478	0	+	8145778	8145779	255,0,0
chrY	16733441	16733442	cg08816194	0	+	16733441	16733442	255,0,0
chrY	22738028	22738029	cg08820785	0	+	22738028	22738029	255,0,0
chrY	6891542	6891543	cg08921682	0	+	6891542	6891543	255,0,0
chrY	22735319	22735320	cg09081202	0	+	22735319	22735320	255,0,0
chrY	14074688	14074689	cg09093035	0	+	14074688	14074689	255,0,0
chrY	14107194	14107195	cg09197443	0	+	14107194	14107195	255,0,0
chrY	10033459	10033460	cg09223632	0	+	10033459	10033460	255,0,0
chrY	21666077	21666078	cg09228985	0	+	21666077	21666078	255,0,0
chrY	14081313	14081314	cg09230658	0	+	14081313	14081314	255,0,0
chrY	16942153	16942154	cg09300505	0	+	16942153	16942154	255,0,0
chrY	9365069	9365070	cg09350919	0	+	9365069	9365070	255,0,0
chrY	20501240	20501241	cg09408193	0	+	20501240	20501241	255,0,0
chrY	9385585	9385586	cg09460641	0	+	9385585	9385586	255,0,0
chrY	7141817	7141818	cg09546548	0	+	7141817	7141818	255,0,0
chrY	2655941	2655942	cg09595415	0	+	2655941	2655942	255,0,0
chrY	4867907	4867908	cg09703571	0	+	4867907	4867908	255,0,0
chrY	6780026	6780027	cg09728865	0	+	6780026	6780027	255,0,0
chrY	14533707	14533708	cg09730640	0	+	14533707	14533708	255,0,0
chrY	15012763	15012764	cg09732580	0	+	15012763	15012764	255,0,0
chrY	16636696	16636697	cg09748856	0	+	16636696	16636697	255,0,0
chrY	16733250	16733251	cg09804407	0	+	16733250	16733251	255,0,0
chrY	2823781	2823782	cg09829904	0	+	2823781	2823782	255,0,0
chrY	15016589	15016590	cg09856092	0	+	15016589	15016590	255,0,0
chrY	14100823	14100824	cg09898573	0	+	14100823	14100824	255,0,0
chrY	14074024	14074025	cg10051237	0	+	14074024	14074025	255,0,0
chrY	8681687	8681688	cg10067523	0	+	8681687	8681688	255,0,0
chrY	21729143	21729144	cg10076560	0	+	21729143	21729144	255,0,0
chrY	22736832	22736833	cg10172760	0	+	22736832	22736833	255,0,0
chrY	2802974	2802975	cg10213302	0	+	2802974	2802975	255,0,0
chrY	9366495	9366496	cg10239257	0	+	9366495	9366496	255,0,0
chrY	20508274	20508275	cg10252249	0	+	20508274	20508275	255,0,0
chrY	24453756	24453757	cg10267609	0	+	24453756	24453757	255,0,0
chrY	2655976	2655977	cg10338539	0	+	2655976	2655977	255,0,0
chrY	15864777	15864778	cg10363397	0	+	15864777	15864778	255,0,0
chrY	16632437	16632438	cg10422744	0	+	16632437	16632438	255,0,0
chrY	4867962	4867963	cg10465579	0	+	4867962	4867963	255,0,0
chrY	2801876	2801877	cg10557773	0	+	2801876	2801877	255,0,0
chrY	22738770	22738771	cg10593480	0	+	22738770	22738771	255,0,0
chrY	22737390	22737391	cg10620659	0	+	22737390	22737391	255,0,0
chrY	20748781	20748782	cg10646950	0	+	20748781	20748782	255,0,0
chrY	23566862	23566863	cg10666546	0	+	23566862	23566863	255,0,0
chrY	21041338	21041339	cg10691859	0	+	21041338	21041339	255,0,0
chrY	15016597	15016598	cg10698069	0	+	15016597	15016598	255,0,0
chrY	22681435	22681436	cg10799208	0	+	22681435	22681436	255,0,0
chrY	21239218	21239219	cg10811597	0	+	21239218	21239219	255,0,0
chrY	10035201	10035202	cg10835413	0	+	10035201	10035202	255,0,0
chrY	22917103	22917104	cg10841270	0	+	22917103	22917104	255,0,0
chrY	9707926	9707927	cg10959847	0	+	9707926	9707927	255,0,0
chrY	16637141	16637142	cg10990737	0	+	16637141	16637142	255,0,0
chrY	23756675	23756676	cg11021362	0	+	23756675	23756676	255,0,0
chrY	2802286	2802287	cg11131351	0	+	2802286	2802287	255,0,0
chrY	22737662	22737663	cg11225091	0	+	22737662	22737663	255,0,0
chrY	21239606	21239607	cg11684211	0	+	21239606	21239607	255,0,0
chrY	21239331	21239332	cg11816202	0	+	21239331	21239332	255,0,0
chrY	2655865	2655866	cg11898347	0	+	2655865	2655866	255,0,0
chrY	6134649	6134650	cg12456573	0	+	6134649	6134650	255,0,0
chrY	9747747	9747748	cg13252613	0	+	9747747	9747748	255,0,0
chrY	15863366	15863367	cg13268984	0	+	15863366	15863367	255,0,0
chrY	22736583	22736584	cg13308744	0	+	22736583	22736584	255,0,0
chrY	27210333	27210334	cg13365400	0	+	27210333	27210334	255,0,0
chrY	6341960	6341961	cg13419214	0	+	6341960	6341961	255,0,0
chrY	6775802	6775803	cg13618458	0	+	6775802	6775803	255,0,0
chrY	2654977	2654978	cg13654344	0	+	2654977	2654978	255,0,0
chrY	21208620	21208621	cg13765957	0	+	21208620	21208621	255,0,0
chrY	6137452	6137453	cg13805219	0	+	6137452	6137453	255,0,0
chrY	24453657	24453658	cg13808036	0	+	24453657	24453658	255,0,0
chrY	21238885	21238886	cg13845521	0	+	21238885	21238886	255,0,0
chrY	14074872	14074873	cg13851368	0	+	14074872	14074873	255,0,0
chrY	9304970	9304971	cg13861458	0	+	9304970	9304971	255,0,0
chrY	5608628	5608629	cg13884608	0	+	5608628	5608629	255,0,0
chrY	9365107	9365108	cg14005657	0	+	9365107	9365108	255,0,0
chrY	22918260	22918261	cg14029254	0	+	22918260	22918261	255,0,0
chrY	14652923	14652924	cg14133106	0	+	14652923	14652924	255,0,0
chrY	19678534	19678535	cg14151065	0	+	19678534	19678535	255,0,0
chrY	14774018	14774019	cg14157445	0	+	14774018	14774019	255,0,0
chrY	2802216	2802217	cg14170959	0	+	2802216	2802217	255,0,0
chrY	15016704	15016705	cg14180491	0	+	15016704	15016705	255,0,0
chrY	9930239	9930240	cg14210405	0	+	9930239	9930240	255,0,0
chrY	14076008	14076009	cg14248084	0	+	14076008	14076009	255,0,0
chrY	28555911	28555912	cg14273923	0	+	28555911	28555912	255,0,0
chrY	14537210	14537211	cg14303457	0	+	14537210	14537211	255,0,0
chrY	15031166	15031167	cg14442616	0	+	15031166	15031167	255,0,0
chrY	15817371	15817372	cg14463736	0	+	15817371	15817372	255,0,0
chrY	10037019	10037020	cg14466580	0	+	10037019	10037020	255,0,0
chrY	23757240	23757241	cg14467015	0	+	23757240	23757241	255,0,0
chrY	21729048	21729049	cg14492024	0	+	21729048	21729049	255,0,0
chrY	2802102	2802103	cg14526044	0	+	2802102	2802103	255,0,0
chrY	7676810	7676811	cg14671357	0	+	7676810	7676811	255,0,0
chrY	10033381	10033382	cg14720093	0	+	10033381	10033382	255,0,0
chrY	14774197	14774198	cg14741114	0	+	14774197	14774198	255,0,0
chrY	17569362	17569363	cg14742615	0	+	17569362	17569363	255,0,0
chrY	7569245	7569246	cg14778208	0	+	7569245	7569246	255,0,0
chrY	21867701	21867702	cg14931215	0	+	21867701	21867702	255,0,0
chrY	7146169	7146170	cg14933403	0	+	7146169	7146170	255,0,0
chrY	2802331	2802332	cg14972466	0	+	2802331	2802332	255,0,0
chrY	21664603	21664604	cg15027426	0	+	21664603	21664604	255,0,0
chrY	22737504	22737505	cg15059553	0	+	22737504	22737505	255,0,0
chrY	14529719	14529720	cg15183843	0	+	14529719	14529720	255,0,0
chrY	6778938	6778939	cg15197499	0	+	6778938	6778939	255,0,0
chrY	14773683	14773684	cg15273954	0	+	14773683	14773684	255,0,0
chrY	21100471	21100472	cg15281205	0	+	21100471	21100472	255,0,0
chrY	4868367	4868368	cg15295597	0	+	4868367	4868368	255,0,0
chrY	21906635	21906636	cg15329860	0	+	21906635	21906636	255,0,0
chrY	21239460	21239461	cg15345074	0	+	21239460	21239461	255,0,0
chrY	22737423	22737424	cg15422579	0	+	22737423	22737424	255,0,0
chrY	15016578	15016579	cg15429127	0	+	15016578	15016579	255,0,0
chrY	4872930	4872931	cg15431336	0	+	4872930	4872931	255,0,0
chrY	24052531	24052532	cg15462332	0	+	24052531	24052532	255,0,0
chrY	24036881	24036882	cg15516537	0	+	24036881	24036882	255,0,0
chrY	2657878	2657879	cg15563434	0	+	2657878	2657879	255,0,0
chrY	21906973	21906974	cg15662272	0	+	21906973	21906974	255,0,0
chrY	9747820	9747821	cg15682806	0	+	9747820	9747821	255,0,0
chrY	21729250	21729251	cg15682993	0	+	21729250	21729251	255,0,0
chrY	6954227	6954228	cg15700967	0	+	6954227	6954228	255,0,0
chrY	14774192	14774193	cg15746461	0	+	14774192	14774193	255,0,0
chrY	13914012	13914013	cg15758480	0	+	13914012	13914013	255,0,0
chrY	7569966	7569967	cg15781156	0	+	7569966	7569967	255,0,0
chrY	21665020	21665021	cg15794778	0	+	21665020	21665021	255,0,0
chrY	9306449	9306450	cg15810474	0	+	9306449	9306450	255,0,0
chrY	6172427	6172428	cg15849038	0	+	6172427	6172428	255,0,0
chrY	9303714	9303715	cg15935877	0	+	9303714	9303715	255,0,0
chrY	19691501	19691502	cg16292375	0	+	19691501	19691502	255,0,0
chrY	23694890	23694891	cg16552926	0	+	23694890	23694891	255,0,0
chrY	9195513	9195514	cg16626452	0	+	9195513	9195514	255,0,0
chrY	20488268	20488269	cg16894943	0	+	20488268	20488269	255,0,0
chrY	19678527	19678528	cg17115812	0	+	19678527	19678528	255,0,0
chrY	14649050	14649051	cg17430262	0	+	14649050	14649051	255,0,0
chrY	15593044	15593045	cg17560699	0	+	15593044	15593045	255,0,0
chrY	14078665	14078666	cg17651935	0	+	14078665	14078666	255,0,0
chrY	21729664	21729665	cg17660627	0	+	21729664	21729665	255,0,0
chrY	22917781	22917782	cg17741448	0	+	22917781	22917782	255,0,0
chrY	9193057	9193058	cg17769199	0	+	9193057	9193058	255,0,0
chrY	15863900	15863901	cg17812515	0	+	15863900	15863901	255,0,0
chrY	15019331	15019332	cg17816615	0	+	15019331	15019332	255,0,0
chrY	9214204	9214205	cg17834650	0	+	9214204	9214205	255,0,0
chrY	9340945	9340946	cg17837162	0	+	9340945	9340946	255,0,0
chrY	9382522	9382523	cg17913570	0	+	9382522	9382523	255,0,0
chrY	27009429	27009430	cg17939569	0	+	27009429	27009430	255,0,0
chrY	6742725	6742726	cg17972491	0	+	6742725	6742726	255,0,0
chrY	15816360	15816361	cg18032798	0	+	15816360	15816361	255,0,0
chrY	2807287	2807288	cg18058072	0	+	2807287	2807288	255,0,0
chrY	15016621	15016622	cg18077436	0	+	15016621	15016622	255,0,0
chrY	14646664	14646665	cg18085787	0	+	14646664	14646665	255,0,0
chrY	16636983	16636984	cg18113731	0	+	16636983	16636984	255,0,0
chrY	9742929	9742930	cg18163559	0	+	9742929	9742930	255,0,0
chrY	7177887	7177888	cg18168924	0	+	7177887	7177888	255,0,0
chrY	14649261	14649262	cg18188392	0	+	14649261	14649262	255,0,0
chrY	16636989	16636990	cg19244032	0	+	16636989	16636990	255,0,0
chrY	6388485	6388486	cg20106158	0	+	6388485	6388486	255,0,0
chrY	6114403	6114404	cg20256738	0	+	6114403	6114404	255,0,0
chrY	7141680	7141681	cg20401549	0	+	7141680	7141681	255,0,0
chrY	14812996	14812997	cg20474581	0	+	14812996	14812997	255,0,0
chrY	17568615	17568616	cg20764275	0	+	17568615	17568616	255,0,0
chrY	21729036	21729037	cg20864678	0	+	21729036	21729037	255,0,0
chrY	28555535	28555536	cg21106100	0	+	28555535	28555536	255,0,0
chrY	24549724	24549725	cg22051787	0	+	24549724	24549725	255,0,0
chrY	9172447	9172448	cg22509014	0	+	9172447	9172448	255,0,0
chrY	20508361	20508362	cg23308414	0	+	20508361	20508362	255,0,0
chrY	17567485	17567486	cg23834181	0	+	17567485	17567486	255,0,0
chrY	9194583	9194584	cg24016855	0	+	9194583	9194584	255,0,0
chrY	9384014	9384015	cg24183504	0	+	9384014	9384015	255,0,0
chrY	9745652	9745653	cg24393100	0	+	9745652	9745653	255,0,0
chrY	2802899	2802900	cg24837623	0	+	2802899	2802900	255,0,0
chrY	19691490	19691491	cg25012987	0	+	19691490	19691491	255,0,0
chrY	14773535	14773536	cg25032547	0	+	14773535	14773536	255,0,0
chrY	7431189	7431190	cg25059696	0	+	7431189	7431190	255,0,0
chrY	9172440	9172441	cg25071634	0	+	9172440	9172441	255,0,0
chrY	13472365	13472366	cg25363292	0	+	13472365	13472366	255,0,0
chrY	23566729	23566730	cg25427172	0	+	23566729	23566730	255,0,0
chrY	2709604	2709605	cg25443613	0	+	2709604	2709605	255,0,0
chrY	16636257	16636258	cg25518695	0	+	16636257	16636258	255,0,0
chrY	9197028	9197029	cg25538674	0	+	9197028	9197029	255,0,0
chrY	23569323	23569324	cg25640065	0	+	23569323	23569324	255,0,0
chrY	17567473	17567474	cg25667057	0	+	17567473	17567474	255,0,0
chrY	9173279	9173280	cg25704368	0	+	9173279	9173280	255,0,0
chrY	9307447	9307448	cg25705492	0	+	9307447	9307448	255,0,0
chrY	21728574	21728575	cg25756647	0	+	21728574	21728575	255,0,0
chrY	21906867	21906868	cg25815185	0	+	21906867	21906868	255,0,0
chrY	24452542	24452543	cg25914522	0	+	24452542	24452543	255,0,0
chrY	23753331	23753332	cg25918849	0	+	23753331	23753332	255,0,0
chrY	20736146	20736147	cg26046487	0	+	20736146	20736147	255,0,0
chrY	22917941	22917942	cg26058907	0	+	22917941	22917942	255,0,0
chrY	15814684	15814685	cg26198148	0	+	15814684	15814685	255,0,0
chrY	21236228	21236229	cg26251715	0	+	21236228	21236229	255,0,0
chrY	9344959	9344960	cg26475999	0	+	9344959	9344960	255,0,0
chrY	14108206	14108207	cg26488634	0	+	14108206	14108207	255,0,0
chrY	24331357	24331358	cg26497631	0	+	24331357	24331358	255,0,0
chrY	21906942	21906943	cg26517491	0	+	21906942	21906943	255,0,0
chrY	14099741	14099742	cg26520468	0	+	14099741	14099742	255,0,0
chrY	22682392	22682393	cg26928789	0	+	22682392	22682393	255,0,0
chrY	24549674	24549675	cg26983430	0	+	24549674	24549675	255,0,0
chrY	22737593	22737594	cg26983535	0	+	22737593	22737594	255,0,0
chrY	21906892	21906893	cg27049643	0	+	21906892	21906893	255,0,0
chrY	16635500	16635501	cg27214488	0	+	16635500	16635501	255,0,0
chrY	10035198	10035199	cg27248959	0	+	10035198	10035199	255,0,0
chrY	15811944	15811945	cg27254225	0	+	15811944	15811945	255,0,0
chrY	16634593	16634594	cg27265812	0	+	16634593	16634594	255,0,0
chrY	9178471	9178472	cg27325772	0	+	9178471	9178472	255,0,0
chrY	6778542	6778543	cg27355713	0	+	6778542	6778543	255,0,0
chrY	13589639	13589640	cg27402302	0	+	13589639	13589640	255,0,0
chrY	2802984	2802985	cg27433982	0	+	2802984	2802985	255,0,0
chrY	16634794	16634795	cg27443332	0	+	16634794	16634795	255,0,0
chrY	21877682	21877683	cg27509967	0	+	21877682	21877683	255,0,0
chrY	3447946	3447947	cg27539833	0	+	3447946	3447947	255,0,0
chrY	10037048	10037049	cg27545697	0	+	10037048	10037049	255,0,0
chrY	8572426	8572427	cg27578568	0	+	8572426	8572427	255,0,0
chrY	6783872	6783873	cg27611726	0	+	6783872	6783873	255,0,0
chrY	2655926	2655927	cg27636129	0	+	2655926	2655927	255,0,0
chrX	68059897	68059898	cg00005617	0	+	68059897	68059898	255,0,0
chrX	103810907	103810908	cg00006815	0	+	103810907	103810908	255,0,0
chrX	71498596	71498597	cg00008932	0	+	71498596	71498597	255,0,0
chrX	80377378	80377379	cg00008945	0	+	80377378	80377379	255,0,0
chrX	48380233	48380234	cg00011200	0	+	48380233	48380234	255,0,0
chrX	153714659	153714660	cg00011891	0	+	153714659	153714660	255,0,0
chrX	129472060	129472061	cg00012395	0	+	129472060	129472061	255,0,0
chrX	48457127	48457128	cg00014152	0	+	48457127	48457128	255,0,0
chrX	149737875	149737876	cg00016522	0	+	149737875	149737876	255,0,0
chrX	40035960	40035961	cg00016934	0	+	40035960	40035961	255,0,0
chrX	151128775	151128776	cg00018204	0	+	151128775	151128776	255,0,0
chrX	117957688	117957689	cg00018261	0	+	117957688	117957689	255,0,0
chrX	31090305	31090306	cg00021786	0	+	31090305	31090306	255,0,0
chrX	48435151	48435152	cg00023415	0	+	48435151	48435152	255,0,0
chrX	48367229	48367230	cg00026186	0	+	48367229	48367230	255,0,0
chrX	46740284	46740285	cg00027454	0	+	46740284	46740285	255,0,0
chrX	100645740	100645741	cg00029931	0	+	100645740	100645741	255,0,0
chrX	125299402	125299403	cg00030125	0	+	125299402	125299403	255,0,0
chrX	49124818	49124819	cg00031235	0	+	49124818	49124819	255,0,0
chrX	149613397	149613398	cg00032666	0	+	149613397	149613398	255,0,0
chrX	138529220	138529221	cg00034639	0	+	138529220	138529221	255,0,0
chrX	68348070	68348071	cg00034731	0	+	68348070	68348071	255,0,0
chrX	44730717	44730718	cg00037117	0	+	44730717	44730718	255,0,0
chrX	13670659	13670660	cg00040419	0	+	13670659	13670660	255,0,0
chrX	30326675	30326676	cg00040455	0	+	30326675	30326676	255,0,0
chrX	100806879	100806880	cg00040923	0	+	100806879	100806880	255,0,0
chrX	54556442	54556443	cg00046099	0	+	54556442	54556443	255,0,0
chrX	153605298	153605299	cg00051952	0	+	153605298	153605299	255,0,0
chrX	24072810	24072811	cg00060882	0	+	24072810	24072811	255,0,0
chrX	79830094	79830095	cg00070542	0	+	79830094	79830095	255,0,0
chrX	153200491	153200492	cg00072288	0	+	153200491	153200492	255,0,0
chrX	19531566	19531567	cg00072587	0	+	19531566	19531567	255,0,0
chrX	78427681	78427682	cg00072799	0	+	78427681	78427682	255,0,0
chrX	91035266	91035267	cg00072839	0	+	91035266	91035267	255,0,0
chrX	2883306	2883307	cg00074638	0	+	2883306	2883307	255,0,0
chrX	48542397	48542398	cg00078867	0	+	48542397	48542398	255,0,0
chrX	132096914	132096915	cg00098732	0	+	132096914	132096915	255,0,0
chrX	153627316	153627317	cg00108056	0	+	153627316	153627317	255,0,0
chrX	117628240	117628241	cg00108737	0	+	117628240	117628241	255,0,0
chrX	71238328	71238329	cg00111239	0	+	71238328	71238329	255,0,0
chrX	117629927	117629928	cg00112256	0	+	117629927	117629928	255,0,0
chrX	153640220	153640221	cg00113623	0	+	153640220	153640221	255,0,0
chrX	24483477	24483478	cg00114625	0	+	24483477	24483478	255,0,0
chrX	118107539	118107540	cg00114913	0	+	118107539	118107540	255,0,0
chrX	46404798	46404799	cg00115511	0	+	46404798	46404799	255,0,0
chrX	46306110	46306111	cg00116265	0	+	46306110	46306111	255,0,0
chrX	49020090	49020091	cg00116709	0	+	49020090	49020091	255,0,0
chrX	16140433	16140434	cg00117066	0	+	16140433	16140434	255,0,0
chrX	35816346	35816347	cg00117663	0	+	35816346	35816347	255,0,0
chrX	77042538	77042539	cg00120172	0	+	77042538	77042539	255,0,0
chrX	43741825	43741826	cg00121904	0	+	43741825	43741826	255,0,0
chrX	13395879	13395880	cg00123001	0	+	13395879	13395880	255,0,0
chrX	100877462	100877463	cg00124708	0	+	100877462	100877463	255,0,0
chrX	47967249	47967250	cg00126657	0	+	47967249	47967250	255,0,0
chrX	100640502	100640503	cg00126698	0	+	100640502	100640503	255,0,0
chrX	53461454	53461455	cg00128197	0	+	53461454	53461455	255,0,0
chrX	129192711	129192712	cg00130498	0	+	129192711	129192712	255,0,0
chrX	153704947	153704948	cg00136787	0	+	153704947	153704948	255,0,0
chrX	24665543	24665544	cg00139317	0	+	24665543	24665544	255,0,0
chrX	119603328	119603329	cg00139547	0	+	119603328	119603329	255,0,0
chrX	152954283	152954284	cg00140085	0	+	152954283	152954284	255,0,0
chrX	10128887	10128888	cg00140189	0	+	10128887	10128888	255,0,0
chrX	74493351	74493352	cg00141845	0	+	74493351	74493352	255,0,0
chrX	118708622	118708623	cg00142683	0	+	118708622	118708623	255,0,0
chrX	55026861	55026862	cg00145348	0	+	55026861	55026862	255,0,0
chrX	70349035	70349036	cg00147819	0	+	70349035	70349036	255,0,0
chrX	25021724	25021725	cg00148031	0	+	25021724	25021725	255,0,0
chrX	49642079	49642080	cg00148587	0	+	49642079	49642080	255,0,0
chrX	107068749	107068750	cg00150363	0	+	107068749	107068750	255,0,0
chrX	40003283	40003284	cg00150874	0	+	40003283	40003284	255,0,0
chrX	77359362	77359363	cg00151234	0	+	77359362	77359363	255,0,0
chrX	19358456	19358457	cg00156802	0	+	19358456	19358457	255,0,0
chrX	151903751	151903752	cg00157034	0	+	151903751	151903752	255,0,0
chrX	136509525	136509526	cg00158454	0	+	136509525	136509526	255,0,0
chrX	118285787	118285788	cg00168417	0	+	118285787	118285788	255,0,0
chrX	47481994	47481995	cg00170369	0	+	47481994	47481995	255,0,0
chrX	106691271	106691272	cg00173270	0	+	106691271	106691272	255,0,0
chrX	152927169	152927170	cg00177456	0	+	152927169	152927170	255,0,0
chrX	118986946	118986947	cg00179446	0	+	118986946	118986947	255,0,0
chrX	38078358	38078359	cg00179598	0	+	38078358	38078359	255,0,0
chrX	149736639	149736640	cg00180631	0	+	149736639	149736640	255,0,0
chrX	34677876	34677877	cg00188257	0	+	34677876	34677877	255,0,0
chrX	139592611	139592612	cg00188409	0	+	139592611	139592612	255,0,0
chrX	48343408	48343409	cg00188971	0	+	48343408	48343409	255,0,0
chrX	103268430	103268431	cg00190642	0	+	103268430	103268431	255,0,0
chrX	46432769	46432770	cg00191052	0	+	46432769	46432770	255,0,0
chrX	55478813	55478814	cg00191758	0	+	55478813	55478814	255,0,0
chrX	105451069	105451070	cg00191903	0	+	105451069	105451070	255,0,0
chrX	77394970	77394971	cg00192980	0	+	77394970	77394971	255,0,0
chrX	133679544	133679545	cg00194519	0	+	133679544	133679545	255,0,0
chrX	131154157	131154158	cg00194585	0	+	131154157	131154158	255,0,0
chrX	68722117	68722118	cg00195237	0	+	68722117	68722118	255,0,0
chrX	67913572	67913573	cg00200463	0	+	67913572	67913573	255,0,0
chrX	113818409	113818410	cg00202711	0	+	113818409	113818410	255,0,0
chrX	135850875	135850876	cg00203568	0	+	135850875	135850876	255,0,0
chrX	40691437	40691438	cg00203804	0	+	40691437	40691438	255,0,0
chrX	37208110	37208111	cg00205905	0	+	37208110	37208111	255,0,0
chrX	151140983	151140984	cg00206332	0	+	151140983	151140984	255,0,0
chrX	39949509	39949510	cg00206414	0	+	39949509	39949510	255,0,0
chrX	152666650	152666651	cg00207916	0	+	152666650	152666651	255,0,0
chrX	129300007	129300008	cg00213805	0	+	129300007	129300008	255,0,0
chrX	154034090	154034091	cg00213853	0	+	154034090	154034091	255,0,0
chrX	69509696	69509697	cg00213957	0	+	69509696	69509697	255,0,0
chrX	48980152	48980153	cg00216997	0	+	48980152	48980153	255,0,0
chrX	15755565	15755566	cg00221961	0	+	15755565	15755566	255,0,0
chrX	134305727	134305728	cg00224026	0	+	134305727	134305728	255,0,0
chrX	53123425	53123426	cg00227584	0	+	53123425	53123426	255,0,0
chrX	152782398	152782399	cg00228620	0	+	152782398	152782399	255,0,0
chrX	17755838	17755839	cg00230685	0	+	17755838	17755839	255,0,0
chrX	33744175	33744176	cg00231549	0	+	33744175	33744176	255,0,0
chrX	9430464	9430465	cg00235887	0	+	9430464	9430465	255,0,0
chrX	101380290	101380291	cg00238052	0	+	101380290	101380291	255,0,0
chrX	71527297	71527298	cg00238131	0	+	71527297	71527298	255,0,0
chrX	136648240	136648241	cg00240113	0	+	136648240	136648241	255,0,0
chrX	131262000	131262001	cg00241051	0	+	131262000	131262001	255,0,0
chrX	103811314	103811315	cg00241296	0	+	103811314	103811315	255,0,0
chrX	12993155	12993156	cg00241907	0	+	12993155	12993156	255,0,0
chrX	62954564	62954565	cg00242233	0	+	62954564	62954565	255,0,0
chrX	119022102	119022103	cg00243584	0	+	119022102	119022103	255,0,0
chrX	100523723	100523724	cg00243747	0	+	100523723	100523724	255,0,0
chrX	57148067	57148068	cg00245012	0	+	57148067	57148068	255,0,0
chrX	135847851	135847852	cg00250879	0	+	135847851	135847852	255,0,0
chrX	15353922	15353923	cg00253811	0	+	15353922	15353923	255,0,0
chrX	135991857	135991858	cg00255219	0	+	135991857	135991858	255,0,0
chrX	129519535	129519536	cg00256358	0	+	129519535	129519536	255,0,0
chrX	48776586	48776587	cg00258480	0	+	48776586	48776587	255,0,0
chrX	30907779	30907780	cg00260448	0	+	30907779	30907780	255,0,0
chrX	40006122	40006123	cg00261039	0	+	40006122	40006123	255,0,0
chrX	153245521	153245522	cg00263759	0	+	153245521	153245522	255,0,0
chrX	49687305	49687306	cg00264378	0	+	49687305	49687306	255,0,0
chrX	47518578	47518579	cg00265812	0	+	47518578	47518579	255,0,0
chrX	17755540	17755541	cg00266918	0	+	17755540	17755541	255,0,0
chrX	149613733	149613734	cg00267352	0	+	149613733	149613734	255,0,0
chrX	129111501	129111502	cg00267883	0	+	129111501	129111502	255,0,0
chrX	48658021	48658022	cg00271516	0	+	48658021	48658022	255,0,0
chrX	100224721	100224722	cg00272286	0	+	100224721	100224722	255,0,0
chrX	106243544	106243545	cg00276426	0	+	106243544	106243545	255,0,0
chrX	153523466	153523467	cg00279529	0	+	153523466	153523467	255,0,0
chrX	109561917	109561918	cg00279797	0	+	109561917	109561918	255,0,0
chrX	55101345	55101346	cg00290944	0	+	55101345	55101346	255,0,0
chrX	128939276	128939277	cg00291164	0	+	128939276	128939277	255,0,0
chrX	100910661	100910662	cg00291222	0	+	100910661	100910662	255,0,0
chrX	70129656	70129657	cg00291929	0	+	70129656	70129657	255,0,0
chrX	135729977	135729978	cg00292305	0	+	135729977	135729978	255,0,0
chrX	149009553	149009554	cg00295573	0	+	149009553	149009554	255,0,0
chrX	106360880	106360881	cg00303108	0	+	106360880	106360881	255,0,0
chrX	134569361	134569362	cg00304884	0	+	134569361	134569362	255,0,0
chrX	53311581	53311582	cg00321056	0	+	53311581	53311582	255,0,0
chrX	17879950	17879951	cg00323457	0	+	17879950	17879951	255,0,0
chrX	129243061	129243062	cg00328965	0	+	129243061	129243062	255,0,0
chrX	12600989	12600990	cg00329040	0	+	12600989	12600990	255,0,0
chrX	16737799	16737800	cg00331433	0	+	16737799	16737800	255,0,0
chrX	129091287	129091288	cg00337921	0	+	129091287	129091288	255,0,0
chrX	46696906	46696907	cg00347850	0	+	46696906	46696907	255,0,0
chrX	70149292	70149293	cg00348113	0	+	70149292	70149293	255,0,0
chrX	153031001	153031002	cg00349460	0	+	153031001	153031002	255,0,0
chrX	11129240	11129241	cg00355945	0	+	11129240	11129241	255,0,0
chrX	119738549	119738550	cg00357087	0	+	119738549	119738550	255,0,0
chrX	102945548	102945549	cg00358459	0	+	102945548	102945549	255,0,0
chrX	53449899	53449900	cg00359973	0	+	53449899	53449900	255,0,0
chrX	49779543	49779544	cg00360298	0	+	49779543	49779544	255,0,0
chrX	54556535	54556536	cg00360365	0	+	54556535	54556536	255,0,0
chrX	74743635	74743636	cg00363318	0	+	74743635	74743636	255,0,0
chrX	49686430	49686431	cg00366674	0	+	49686430	49686431	255,0,0
chrX	152865159	152865160	cg00368230	0	+	152865159	152865160	255,0,0
chrX	62972601	62972602	cg00369058	0	+	62972601	62972602	255,0,0
chrX	113818634	113818635	cg00369477	0	+	113818634	113818635	255,0,0
chrX	134306694	134306695	cg00370296	0	+	134306694	134306695	255,0,0
chrX	68048659	68048660	cg00373606	0	+	68048659	68048660	255,0,0
chrX	68758561	68758562	cg00374088	0	+	68758561	68758562	255,0,0
chrX	71349036	71349037	cg00374346	0	+	71349036	71349037	255,0,0
chrX	153625784	153625785	cg00375105	0	+	153625784	153625785	255,0,0
chrX	23764086	23764087	cg00378473	0	+	23764086	23764087	255,0,0
chrX	20160006	20160007	cg00378717	0	+	20160006	20160007	255,0,0
chrX	89177497	89177498	cg00378950	0	+	89177497	89177498	255,0,0
chrX	48774741	48774742	cg00379371	0	+	48774741	48774742	255,0,0
chrX	12154655	12154656	cg00379799	0	+	12154655	12154656	255,0,0
chrX	129042627	129042628	cg00379983	0	+	129042627	129042628	255,0,0
chrX	101397145	101397146	cg00380985	0	+	101397145	101397146	255,0,0
chrX	53350679	53350680	cg00381376	0	+	53350679	53350680	255,0,0
chrX	102941914	102941915	cg00382651	0	+	102941914	102941915	255,0,0
chrX	135332627	135332628	cg00387056	0	+	135332627	135332628	255,0,0
chrX	149742399	149742400	cg00387940	0	+	149742399	149742400	255,0,0
chrX	153653173	153653174	cg00388637	0	+	153653173	153653174	255,0,0
chrX	13062861	13062862	cg00389276	0	+	13062861	13062862	255,0,0
chrX	40028486	40028487	cg00389552	0	+	40028486	40028487	255,0,0
chrX	70589282	70589283	cg00389918	0	+	70589282	70589283	255,0,0
chrX	153082273	153082274	cg00390049	0	+	153082273	153082274	255,0,0
chrX	136510090	136510091	cg00391044	0	+	136510090	136510091	255,0,0
chrX	9866387	9866388	cg00391379	0	+	9866387	9866388	255,0,0
chrX	73834085	73834086	cg00399450	0	+	73834085	73834086	255,0,0
chrX	68369932	68369933	cg00400665	0	+	68369932	68369933	255,0,0
chrX	101410997	101410998	cg00400999	0	+	101410997	101410998	255,0,0
chrX	78003112	78003113	cg00401265	0	+	78003112	78003113	255,0,0
chrX	109561220	109561221	cg00402910	0	+	109561220	109561221	255,0,0
chrX	99839288	99839289	cg00403724	0	+	99839288	99839289	255,0,0
chrX	107018430	107018431	cg00404599	0	+	107018430	107018431	255,0,0
chrX	47433414	47433415	cg00406460	0	+	47433414	47433415	255,0,0
chrX	100807847	100807848	cg00408231	0	+	100807847	100807848	255,0,0
chrX	17395815	17395816	cg00409000	0	+	17395815	17395816	255,0,0
chrX	38115654	38115655	cg00409480	0	+	38115654	38115655	255,0,0
chrX	139584447	139584448	cg00411843	0	+	139584447	139584448	255,0,0
chrX	110339836	110339837	cg00412010	0	+	110339836	110339837	255,0,0
chrX	138285392	138285393	cg00412368	0	+	138285392	138285393	255,0,0
chrX	117107718	117107719	cg00412554	0	+	117107718	117107719	255,0,0
chrX	102631886	102631887	cg00416689	0	+	102631886	102631887	255,0,0
chrX	57024195	57024196	cg00419390	0	+	57024195	57024196	255,0,0
chrX	142804013	142804014	cg00419509	0	+	142804013	142804014	255,0,0
chrX	74962542	74962543	cg00420018	0	+	74962542	74962543	255,0,0
chrX	69663585	69663586	cg00420717	0	+	69663585	69663586	255,0,0
chrX	128872060	128872061	cg00422452	0	+	128872060	128872061	255,0,0
chrX	114252498	114252499	cg00423014	0	+	114252498	114252499	255,0,0
chrX	110514230	110514231	cg00426668	0	+	110514230	110514231	255,0,0
chrX	68441388	68441389	cg00427681	0	+	68441388	68441389	255,0,0
chrX	77166216	77166217	cg00428012	0	+	77166216	77166217	255,0,0
chrX	118708829	118708830	cg00428314	0	+	118708829	118708830	255,0,0
chrX	23799774	23799775	cg00431602	0	+	23799774	23799775	255,0,0
chrX	46697119	46697120	cg00433220	0	+	46697119	46697120	255,0,0
chrX	20280170	20280171	cg00433890	0	+	20280170	20280171	255,0,0
chrX	153201652	153201653	cg00434413	0	+	153201652	153201653	255,0,0
chrX	25021642	25021643	cg00451631	0	+	25021642	25021643	255,0,0
chrX	2847502	2847503	cg00452819	0	+	2847502	2847503	255,0,0
chrX	103498074	103498075	cg00455738	0	+	103498074	103498075	255,0,0
chrX	9858992	9858993	cg00456723	0	+	9858992	9858993	255,0,0
chrX	18372735	18372736	cg00457389	0	+	18372735	18372736	255,0,0
chrX	17393448	17393449	cg00458505	0	+	17393448	17393449	255,0,0
chrX	20157964	20157965	cg00459767	0	+	20157964	20157965	255,0,0
chrX	148622571	148622572	cg00466309	0	+	148622571	148622572	255,0,0
chrX	20009660	20009661	cg00466819	0	+	20009660	20009661	255,0,0
chrX	123480593	123480594	cg00467547	0	+	123480593	123480594	255,0,0
chrX	25040357	25040358	cg00467854	0	+	25040357	25040358	255,0,0
chrX	39949231	39949232	cg00473051	0	+	39949231	39949232	255,0,0
chrX	48334412	48334413	cg00473354	0	+	48334412	48334413	255,0,0
chrX	49644499	49644500	cg00478198	0	+	49644499	49644500	255,0,0
chrX	134185268	134185269	cg00479885	0	+	134185268	134185269	255,0,0
chrX	47696602	47696603	cg00481999	0	+	47696602	47696603	255,0,0
chrX	41112619	41112620	cg00484111	0	+	41112619	41112620	255,0,0
chrX	85403142	85403143	cg00484940	0	+	85403142	85403143	255,0,0
chrX	114253314	114253315	cg00488364	0	+	114253314	114253315	255,0,0
chrX	136627601	136627602	cg00489811	0	+	136627601	136627602	255,0,0
chrX	45015864	45015865	cg00491350	0	+	45015864	45015865	255,0,0
chrX	18709115	18709116	cg00497084	0	+	18709115	18709116	255,0,0
chrX	73835411	73835412	cg00510327	0	+	73835411	73835412	255,0,0
chrX	37350626	37350627	cg00514746	0	+	37350626	37350627	255,0,0
chrX	18707776	18707777	cg00517765	0	+	18707776	18707777	255,0,0
chrX	134156666	134156667	cg00523465	0	+	134156666	134156667	255,0,0
chrX	49089902	49089903	cg00524424	0	+	49089902	49089903	255,0,0
chrX	136647792	136647793	cg00525383	0	+	136647792	136647793	255,0,0
chrX	151806224	151806225	cg00529027	0	+	151806224	151806225	255,0,0
chrX	6451811	6451812	cg00531965	0	+	6451811	6451812	255,0,0
chrX	48645023	48645024	cg00536175	0	+	48645023	48645024	255,0,0
chrX	107979987	107979988	cg00538420	0	+	107979987	107979988	255,0,0
chrX	13397492	13397493	cg00543604	0	+	13397492	13397493	255,0,0
chrX	154493749	154493750	cg00547789	0	+	154493749	154493750	255,0,0
chrX	24666267	24666268	cg00550141	0	+	24666267	24666268	255,0,0
chrX	45017136	45017137	cg00551957	0	+	45017136	45017137	255,0,0
chrX	153210233	153210234	cg00553200	0	+	153210233	153210234	255,0,0
chrX	79278011	79278012	cg00554969	0	+	79278011	79278012	255,0,0
chrX	118012312	118012313	cg00570097	0	+	118012312	118012313	255,0,0
chrX	152940273	152940274	cg00571700	0	+	152940273	152940274	255,0,0
chrX	65042095	65042096	cg00572146	0	+	65042095	65042096	255,0,0
chrX	40594677	40594678	cg00573298	0	+	40594677	40594678	255,0,0
chrX	103495622	103495623	cg00574800	0	+	103495622	103495623	255,0,0
chrX	134232237	134232238	cg00575851	0	+	134232237	134232238	255,0,0
chrX	57934089	57934090	cg00577623	0	+	57934089	57934090	255,0,0
chrX	139012735	139012736	cg00578645	0	+	139012735	139012736	255,0,0
chrX	49047790	49047791	cg00581583	0	+	49047790	49047791	255,0,0
chrX	49779174	49779175	cg00582864	0	+	49779174	49779175	255,0,0
chrX	49020113	49020114	cg00583618	0	+	49020113	49020114	255,0,0
chrX	135632946	135632947	cg00583858	0	+	135632946	135632947	255,0,0
chrX	99665587	99665588	cg00584971	0	+	99665587	99665588	255,0,0
chrX	47248288	47248289	cg00586014	0	+	47248288	47248289	255,0,0
chrX	73759064	73759065	cg00586321	0	+	73759064	73759065	255,0,0
chrX	150250163	150250164	cg00588456	0	+	150250163	150250164	255,0,0
chrX	75249221	75249222	cg00592494	0	+	75249221	75249222	255,0,0
chrX	77037959	77037960	cg00594844	0	+	77037959	77037960	255,0,0
chrX	9000351	9000352	cg00595610	0	+	9000351	9000352	255,0,0
chrX	13339471	13339472	cg00595697	0	+	13339471	13339472	255,0,0
chrX	7137331	7137332	cg00596686	0	+	7137331	7137332	255,0,0
chrX	51636567	51636568	cg00597858	0	+	51636567	51636568	255,0,0
chrX	152938749	152938750	cg00598664	0	+	152938749	152938750	255,0,0
chrX	8769527	8769528	cg00600110	0	+	8769527	8769528	255,0,0
chrX	118699183	118699184	cg00603890	0	+	118699183	118699184	255,0,0
chrX	67718647	67718648	cg00604086	0	+	67718647	67718648	255,0,0
chrX	22266116	22266117	cg00606069	0	+	22266116	22266117	255,0,0
chrX	119005505	119005506	cg00607036	0	+	119005505	119005506	255,0,0
chrX	90689945	90689946	cg00608151	0	+	90689945	90689946	255,0,0
chrX	101853884	101853885	cg00609239	0	+	101853884	101853885	255,0,0
chrX	101380607	101380608	cg00611101	0	+	101380607	101380608	255,0,0
chrX	48454040	48454041	cg00612628	0	+	48454040	48454041	255,0,0
chrX	108717535	108717536	cg00614938	0	+	108717535	108717536	255,0,0
chrX	103809061	103809062	cg00615010	0	+	103809061	103809062	255,0,0
chrX	40012581	40012582	cg00615738	0	+	40012581	40012582	255,0,0
chrX	102943965	102943966	cg00615794	0	+	102943965	102943966	255,0,0
chrX	154444550	154444551	cg00618396	0	+	154444550	154444551	255,0,0
chrX	110039535	110039536	cg00619443	0	+	110039535	110039536	255,0,0
chrX	152162558	152162559	cg00620602	0	+	152162558	152162559	255,0,0
chrX	152989491	152989492	cg00621925	0	+	152989491	152989492	255,0,0
chrX	118925634	118925635	cg00622384	0	+	118925634	118925635	255,0,0
chrX	100914949	100914950	cg00622389	0	+	100914949	100914950	255,0,0
chrX	129116223	129116224	cg00623388	0	+	129116223	129116224	255,0,0
chrX	132353138	132353139	cg00625743	0	+	132353138	132353139	255,0,0
chrX	134156623	134156624	cg00625841	0	+	134156623	134156624	255,0,0
chrX	23925865	23925866	cg00627024	0	+	23925865	23925866	255,0,0
chrX	47931805	47931806	cg00632130	0	+	47931805	47931806	255,0,0
chrX	46432928	46432929	cg00632374	0	+	46432928	46432929	255,0,0
chrX	129040193	129040194	cg00634642	0	+	129040193	129040194	255,0,0
chrX	47518135	47518136	cg00636562	0	+	47518135	47518136	255,0,0
chrX	153151928	153151929	cg00641092	0	+	153151928	153151929	255,0,0
chrX	113624154	113624155	cg00644637	0	+	113624154	113624155	255,0,0
chrX	153656929	153656930	cg00645049	0	+	153656929	153656930	255,0,0
chrX	2847560	2847561	cg00646140	0	+	2847560	2847561	255,0,0
chrX	48776612	48776613	cg00646659	0	+	48776612	48776613	255,0,0
chrX	51075045	51075046	cg00648125	0	+	51075045	51075046	255,0,0
chrX	13587677	13587678	cg00650640	0	+	13587677	13587678	255,0,0
chrX	101380385	101380386	cg00651446	0	+	101380385	101380386	255,0,0
chrX	3630618	3630619	cg00658396	0	+	3630618	3630619	255,0,0
chrX	31285028	31285029	cg00661180	0	+	31285028	31285029	255,0,0
chrX	46433827	46433828	cg00666173	0	+	46433827	46433828	255,0,0
chrX	53713884	53713885	cg00667781	0	+	53713884	53713885	255,0,0
chrX	102319339	102319340	cg00668426	0	+	102319339	102319340	255,0,0
chrX	7895510	7895511	cg00668694	0	+	7895510	7895511	255,0,0
chrX	134049677	134049678	cg00673020	0	+	134049677	134049678	255,0,0
chrX	111699190	111699191	cg00673685	0	+	111699190	111699191	255,0,0
chrX	55100095	55100096	cg00675244	0	+	55100095	55100096	255,0,0
chrX	24691103	24691104	cg00679603	0	+	24691103	24691104	255,0,0
chrX	118617110	118617111	cg00679726	0	+	118617110	118617111	255,0,0
chrX	79590904	79590905	cg00680081	0	+	79590904	79590905	255,0,0
chrX	48815746	48815747	cg00680673	0	+	48815746	48815747	255,0,0
chrX	118828777	118828778	cg00685229	0	+	118828777	118828778	255,0,0
chrX	48398047	48398048	cg00685925	0	+	48398047	48398048	255,0,0
chrX	53030042	53030043	cg00688681	0	+	53030042	53030043	255,0,0
chrX	54834243	54834244	cg00690049	0	+	54834243	54834244	255,0,0
chrX	150861832	150861833	cg00692892	0	+	150861832	150861833	255,0,0
chrX	113997816	113997817	cg00694968	0	+	113997816	113997817	255,0,0
chrX	100545994	100545995	cg00695046	0	+	100545994	100545995	255,0,0
chrX	107226115	107226116	cg00695324	0	+	107226115	107226116	255,0,0
chrX	154488727	154488728	cg00697812	0	+	154488727	154488728	255,0,0
chrX	53122825	53122826	cg00698744	0	+	53122825	53122826	255,0,0
chrX	48824498	48824499	cg00705055	0	+	48824498	48824499	255,0,0
chrX	69356086	69356087	cg00713642	0	+	69356086	69356087	255,0,0
chrX	15697532	15697533	cg00714323	0	+	15697532	15697533	255,0,0
chrX	80457680	80457681	cg00715011	0	+	80457680	80457681	255,0,0
chrX	10084288	10084289	cg00718129	0	+	10084288	10084289	255,0,0
chrX	50024232	50024233	cg00718858	0	+	50024232	50024233	255,0,0
chrX	133681566	133681567	cg00719224	0	+	133681566	133681567	255,0,0
chrX	150397567	150397568	cg00721658	0	+	150397567	150397568	255,0,0
chrX	9858469	9858470	cg00722467	0	+	9858469	9858470	255,0,0
chrX	75393424	75393425	cg00723034	0	+	75393424	75393425	255,0,0
chrX	46696264	46696265	cg00723973	0	+	46696264	46696265	255,0,0
chrX	48690472	48690473	cg00723997	0	+	48690472	48690473	255,0,0
chrX	67867237	67867238	cg00724728	0	+	67867237	67867238	255,0,0
chrX	102630410	102630411	cg00725777	0	+	102630410	102630411	255,0,0
chrX	12810330	12810331	cg00725912	0	+	12810330	12810331	255,0,0
chrX	62975064	62975065	cg00727483	0	+	62975064	62975065	255,0,0
chrX	133371083	133371084	cg00729461	0	+	133371083	133371084	255,0,0
chrX	140982539	140982540	cg00730224	0	+	140982539	140982540	255,0,0
chrX	135334922	135334923	cg00735876	0	+	135334922	135334923	255,0,0
chrX	106567456	106567457	cg00735883	0	+	106567456	106567457	255,0,0
chrX	111874417	111874418	cg00735885	0	+	111874417	111874418	255,0,0
chrX	48684295	48684296	cg00738702	0	+	48684295	48684296	255,0,0
chrX	152875779	152875780	cg00739467	0	+	152875779	152875780	255,0,0
chrX	145077290	145077291	cg00739582	0	+	145077290	145077291	255,0,0
chrX	131157325	131157326	cg00739787	0	+	131157325	131157326	255,0,0
chrX	12924183	12924184	cg00741717	0	+	12924183	12924184	255,0,0
chrX	153287829	153287830	cg00742240	0	+	153287829	153287830	255,0,0
chrX	77041831	77041832	cg00743068	0	+	77041831	77041832	255,0,0
chrX	130191787	130191788	cg00743412	0	+	130191787	130191788	255,0,0
chrX	153038916	153038917	cg00744851	0	+	153038916	153038917	255,0,0
chrX	102862620	102862621	cg00745293	0	+	102862620	102862621	255,0,0
chrX	124454051	124454052	cg00748144	0	+	124454051	124454052	255,0,0
chrX	34165064	34165065	cg00750740	0	+	34165064	34165065	255,0,0
chrX	44732816	44732817	cg00751785	0	+	44732816	44732817	255,0,0
chrX	107977582	107977583	cg00752874	0	+	107977582	107977583	255,0,0
chrX	17986296	17986297	cg00757453	0	+	17986296	17986297	255,0,0
chrX	133369577	133369578	cg00762681	0	+	133369577	133369578	255,0,0
chrX	73439471	73439472	cg00763315	0	+	73439471	73439472	255,0,0
chrX	154842688	154842689	cg00763725	0	+	154842688	154842689	255,0,0
chrX	114423110	114423111	cg00763907	0	+	114423110	114423111	255,0,0
chrX	17545805	17545806	cg00765686	0	+	17545805	17545806	255,0,0
chrX	101771141	101771142	cg00765885	0	+	101771141	101771142	255,0,0
chrX	72223387	72223388	cg00767637	0	+	72223387	72223388	255,0,0
chrX	49054689	49054690	cg00768158	0	+	49054689	49054690	255,0,0
chrX	92928710	92928711	cg00768439	0	+	92928710	92928711	255,0,0
chrX	136650950	136650951	cg00769064	0	+	136650950	136650951	255,0,0
chrX	133594078	133594079	cg00769799	0	+	133594078	133594079	255,0,0
chrX	40510246	40510247	cg00771185	0	+	40510246	40510247	255,0,0
chrX	24487340	24487341	cg00772918	0	+	24487340	24487341	255,0,0
chrX	49295369	49295370	cg00772962	0	+	49295369	49295370	255,0,0
chrX	26157144	26157145	cg00773875	0	+	26157144	26157145	255,0,0
chrX	47343197	47343198	cg00775115	0	+	47343197	47343198	255,0,0
chrX	21659775	21659776	cg00775286	0	+	21659775	21659776	255,0,0
chrX	53111426	53111427	cg00776430	0	+	53111426	53111427	255,0,0
chrX	47479113	47479114	cg00779763	0	+	47479113	47479114	255,0,0
chrX	68727149	68727150	cg00780578	0	+	68727149	68727150	255,0,0
chrX	17653182	17653183	cg00781047	0	+	17653182	17653183	255,0,0
chrX	40506066	40506067	cg00781978	0	+	40506066	40506067	255,0,0
chrX	103498584	103498585	cg00783137	0	+	103498584	103498585	255,0,0
chrX	110513956	110513957	cg00785877	0	+	110513956	110513957	255,0,0
chrX	40506176	40506177	cg00787015	0	+	40506176	40506177	255,0,0
chrX	118105738	118105739	cg00788815	0	+	118105738	118105739	255,0,0
chrX	46696473	46696474	cg00790086	0	+	46696473	46696474	255,0,0
chrX	19002638	19002639	cg00799224	0	+	19002638	19002639	255,0,0
chrX	152224089	152224090	cg00800095	0	+	152224089	152224090	255,0,0
chrX	69509008	69509009	cg00803922	0	+	69509008	69509009	255,0,0
chrX	154302207	154302208	cg00804510	0	+	154302207	154302208	255,0,0
chrX	46404863	46404864	cg00805116	0	+	46404863	46404864	255,0,0
chrX	3264340	3264341	cg00805156	0	+	3264340	3264341	255,0,0
chrX	130192133	130192134	cg00809111	0	+	130192133	130192134	255,0,0
chrX	48769106	48769107	cg00810519	0	+	48769106	48769107	255,0,0
chrX	82763327	82763328	cg00810883	0	+	82763327	82763328	255,0,0
chrX	49831096	49831097	cg00812293	0	+	49831096	49831097	255,0,0
chrX	147062701	147062702	cg00812634	0	+	147062701	147062702	255,0,0
chrX	23685983	23685984	cg00813142	0	+	23685983	23685984	255,0,0
chrX	153775884	153775885	cg00813156	0	+	153775884	153775885	255,0,0
chrX	134846986	134846987	cg00813765	0	+	134846986	134846987	255,0,0
chrX	77582838	77582839	cg00813999	0	+	77582838	77582839	255,0,0
chrX	107681736	107681737	cg00815013	0	+	107681736	107681737	255,0,0
chrX	23925453	23925454	cg00815770	0	+	23925453	23925454	255,0,0
chrX	77154820	77154821	cg00816548	0	+	77154820	77154821	255,0,0
chrX	37699630	37699631	cg00817749	0	+	37699630	37699631	255,0,0
chrX	105281284	105281285	cg00817885	0	+	105281284	105281285	255,0,0
chrX	41782296	41782297	cg00818649	0	+	41782296	41782297	255,0,0
chrX	138291592	138291593	cg00819012	0	+	138291592	138291593	255,0,0
chrX	67912077	67912078	cg00820131	0	+	67912077	67912078	255,0,0
chrX	54521169	54521170	cg00822942	0	+	54521169	54521170	255,0,0
chrX	53310809	53310810	cg00822998	0	+	53310809	53310810	255,0,0
chrX	68048562	68048563	cg00823357	0	+	68048562	68048563	255,0,0
chrX	26576401	26576402	cg00824273	0	+	26576401	26576402	255,0,0
chrX	49189224	49189225	cg00824714	0	+	49189224	49189225	255,0,0
chrX	128789388	128789389	cg00825441	0	+	128789388	128789389	255,0,0
chrX	38663061	38663062	cg00829575	0	+	38663061	38663062	255,0,0
chrX	79827217	79827218	cg00831032	0	+	79827217	79827218	255,0,0
chrX	35937696	35937697	cg00832136	0	+	35937696	35937697	255,0,0
chrX	77359534	77359535	cg00832270	0	+	77359534	77359535	255,0,0
chrX	55515652	55515653	cg00834229	0	+	55515652	55515653	255,0,0
chrX	68047846	68047847	cg00839572	0	+	68047846	68047847	255,0,0
chrX	51640698	51640699	cg00839869	0	+	51640698	51640699	255,0,0
chrX	154445067	154445068	cg00845806	0	+	154445067	154445068	255,0,0
chrX	152939153	152939154	cg00849191	0	+	152939153	152939154	255,0,0
chrX	138285827	138285828	cg00850648	0	+	138285827	138285828	255,0,0
chrX	152689317	152689318	cg00854925	0	+	152689317	152689318	255,0,0
chrX	70364565	70364566	cg00854963	0	+	70364565	70364566	255,0,0
chrX	77358960	77358961	cg00855706	0	+	77358960	77358961	255,0,0
chrX	21776345	21776346	cg00855923	0	+	21776345	21776346	255,0,0
chrX	15518740	15518741	cg00861899	0	+	15518740	15518741	255,0,0
chrX	101967016	101967017	cg00862041	0	+	101967016	101967017	255,0,0
chrX	63005937	63005938	cg00868980	0	+	63005937	63005938	255,0,0
chrX	119004291	119004292	cg00869298	0	+	119004291	119004292	255,0,0
chrX	111924369	111924370	cg00874863	0	+	111924369	111924370	255,0,0
chrX	107070409	107070410	cg00877056	0	+	107070409	107070410	255,0,0
chrX	39972038	39972039	cg00877150	0	+	39972038	39972039	255,0,0
chrX	21392543	21392544	cg00878023	0	+	21392543	21392544	255,0,0
chrX	149930925	149930926	cg00881203	0	+	149930925	149930926	255,0,0
chrX	3236104	3236105	cg00881487	0	+	3236104	3236105	255,0,0
chrX	70401954	70401955	cg00881557	0	+	70401954	70401955	255,0,0
chrX	47930853	47930854	cg00883449	0	+	47930853	47930854	255,0,0
chrX	119247022	119247023	cg00890110	0	+	119247022	119247023	255,0,0
chrX	54384536	54384537	cg00895705	0	+	54384536	54384537	255,0,0
chrX	48532920	48532921	cg00898159	0	+	48532920	48532921	255,0,0
chrX	118602568	118602569	cg00901211	0	+	118602568	118602569	255,0,0
chrX	119445863	119445864	cg00901375	0	+	119445863	119445864	255,0,0
chrX	49776518	49776519	cg00901393	0	+	49776518	49776519	255,0,0
chrX	40439692	40439693	cg00902308	0	+	40439692	40439693	255,0,0
chrX	63425895	63425896	cg00904184	0	+	63425895	63425896	255,0,0
chrX	119249785	119249786	cg00907920	0	+	119249785	119249786	255,0,0
chrX	70323288	70323289	cg00908601	0	+	70323288	70323289	255,0,0
chrX	19366086	19366087	cg00909097	0	+	19366086	19366087	255,0,0
chrX	10085399	10085400	cg00909388	0	+	10085399	10085400	255,0,0
chrX	108780264	108780265	cg00910720	0	+	108780264	108780265	255,0,0
chrX	2984597	2984598	cg00911398	0	+	2984597	2984598	255,0,0
chrX	118780517	118780518	cg00911962	0	+	118780517	118780518	255,0,0
chrX	149014060	149014061	cg00913945	0	+	149014060	149014061	255,0,0
chrX	69654347	69654348	cg00914218	0	+	69654347	69654348	255,0,0
chrX	152529486	152529487	cg00916680	0	+	152529486	152529487	255,0,0
chrX	140271548	140271549	cg00917018	0	+	140271548	140271549	255,0,0
chrX	154115824	154115825	cg00917362	0	+	154115824	154115825	255,0,0
chrX	84189176	84189177	cg00920314	0	+	84189176	84189177	255,0,0
chrX	133507229	133507230	cg00920537	0	+	133507229	133507230	255,0,0
chrX	122993418	122993419	cg00920960	0	+	122993418	122993419	255,0,0
chrX	46938228	46938229	cg00926894	0	+	46938228	46938229	255,0,0
chrX	36976514	36976515	cg00928753	0	+	36976514	36976515	255,0,0
chrX	136645735	136645736	cg00929476	0	+	136645735	136645736	255,0,0
chrX	15756371	15756372	cg00931201	0	+	15756371	15756372	255,0,0
chrX	13587975	13587976	cg00932276	0	+	13587975	13587976	255,0,0
chrX	55024262	55024263	cg00933162	0	+	55024262	55024263	255,0,0
chrX	152985800	152985801	cg00934057	0	+	152985800	152985801	255,0,0
chrX	11129114	11129115	cg00935394	0	+	11129114	11129115	255,0,0
chrX	118708352	118708353	cg00935924	0	+	118708352	118708353	255,0,0
chrX	100306565	100306566	cg00936342	0	+	100306565	100306566	255,0,0
chrX	106690555	106690556	cg00936349	0	+	106690555	106690556	255,0,0
chrX	55187902	55187903	cg00936435	0	+	55187902	55187903	255,0,0
chrX	74145011	74145012	cg00937263	0	+	74145011	74145012	255,0,0
chrX	5808229	5808230	cg00938039	0	+	5808229	5808230	255,0,0
chrX	153035232	153035233	cg00938641	0	+	153035232	153035233	255,0,0
chrX	37245293	37245294	cg00939965	0	+	37245293	37245294	255,0,0
chrX	135962390	135962391	cg00940232	0	+	135962390	135962391	255,0,0
chrX	139332754	139332755	cg00940287	0	+	139332754	139332755	255,0,0
chrX	49966272	49966273	cg00941549	0	+	49966272	49966273	255,0,0
chrX	64754952	64754953	cg00947275	0	+	64754952	64754953	255,0,0
chrX	68113436	68113437	cg00948677	0	+	68113436	68113437	255,0,0
chrX	20283579	20283580	cg00953793	0	+	20283579	20283580	255,0,0
chrX	147581561	147581562	cg00958651	0	+	147581561	147581562	255,0,0
chrX	70886826	70886827	cg00960300	0	+	70886826	70886827	255,0,0
chrX	136113604	136113605	cg00960898	0	+	136113604	136113605	255,0,0
chrX	99986351	99986352	cg00962635	0	+	99986351	99986352	255,0,0
chrX	52651886	52651887	cg00962799	0	+	52651886	52651887	255,0,0
chrX	150151736	150151737	cg00963467	0	+	150151736	150151737	255,0,0
chrX	47861942	47861943	cg00965330	0	+	47861942	47861943	255,0,0
chrX	135631855	135631856	cg00966524	0	+	135631855	135631856	255,0,0
chrX	101975737	101975738	cg00968475	0	+	101975737	101975738	255,0,0
chrX	101854293	101854294	cg00968771	0	+	101854293	101854294	255,0,0
chrX	84259297	84259298	cg00969573	0	+	84259297	84259298	255,0,0
chrX	19989846	19989847	cg00975326	0	+	19989846	19989847	255,0,0
chrX	24167333	24167334	cg00977690	0	+	24167333	24167334	255,0,0
chrX	48826529	48826530	cg00979376	0	+	48826529	48826530	255,0,0
chrX	153363707	153363708	cg00981643	0	+	153363707	153363708	255,0,0
chrX	39680220	39680221	cg00981879	0	+	39680220	39680221	255,0,0
chrX	152709041	152709042	cg00984611	0	+	152709041	152709042	255,0,0
chrX	119005602	119005603	cg00988678	0	+	119005602	119005603	255,0,0
chrX	85403121	85403122	cg00993140	0	+	85403121	85403122	255,0,0
chrX	128978321	128978322	cg00994038	0	+	128978321	128978322	255,0,0
chrX	38186709	38186710	cg00996177	0	+	38186709	38186710	255,0,0
chrX	56756685	56756686	cg00997174	0	+	56756685	56756686	255,0,0
chrX	64886317	64886318	cg00997875	0	+	64886317	64886318	255,0,0
chrX	69509789	69509790	cg01000789	0	+	69509789	69509790	255,0,0
chrX	55935070	55935071	cg01001959	0	+	55935070	55935071	255,0,0
chrX	67653924	67653925	cg01003197	0	+	67653924	67653925	255,0,0
chrX	2715057	2715058	cg01003813	0	+	2715057	2715058	255,0,0
chrX	44699939	44699940	cg01004447	0	+	44699939	44699940	255,0,0
chrX	71458679	71458680	cg01004805	0	+	71458679	71458680	255,0,0
chrX	69501695	69501696	cg01005760	0	+	69501695	69501696	255,0,0
chrX	41586791	41586792	cg01008082	0	+	41586791	41586792	255,0,0
chrX	70364645	70364646	cg01008919	0	+	70364645	70364646	255,0,0
chrX	77166353	77166354	cg01009686	0	+	77166353	77166354	255,0,0
chrX	8093827	8093828	cg01010298	0	+	8093827	8093828	255,0,0
chrX	130423129	130423130	cg01010618	0	+	130423129	130423130	255,0,0
chrX	135180747	135180748	cg01013491	0	+	135180747	135180748	255,0,0
chrX	119125039	119125040	cg01019600	0	+	119125039	119125040	255,0,0
chrX	152110832	152110833	cg01022618	0	+	152110832	152110833	255,0,0
chrX	83758408	83758409	cg01024350	0	+	83758408	83758409	255,0,0
chrX	152937548	152937549	cg01037726	0	+	152937548	152937549	255,0,0
chrX	136510830	136510831	cg01039990	0	+	136510830	136510831	255,0,0
chrX	69653551	69653552	cg01043588	0	+	69653551	69653552	255,0,0
chrX	51137588	51137589	cg01044189	0	+	51137588	51137589	255,0,0
chrX	150863960	150863961	cg01046746	0	+	150863960	150863961	255,0,0
chrX	19989309	19989310	cg01051089	0	+	19989309	19989310	255,0,0
chrX	110339653	110339654	cg01052065	0	+	110339653	110339654	255,0,0
chrX	50024336	50024337	cg01054612	0	+	50024336	50024337	255,0,0
chrX	153583235	153583236	cg01055931	0	+	153583235	153583236	255,0,0
chrX	151999546	151999547	cg01056373	0	+	151999546	151999547	255,0,0
chrX	74493806	74493807	cg01057599	0	+	74493806	74493807	255,0,0
chrX	153775682	153775683	cg01058588	0	+	153775682	153775683	255,0,0
chrX	114541605	114541606	cg01058688	0	+	114541605	114541606	255,0,0
chrX	55021625	55021626	cg01058932	0	+	55021625	55021626	255,0,0
chrX	100603842	100603843	cg01062269	0	+	100603842	100603843	255,0,0
chrX	136652724	136652725	cg01063406	0	+	136652724	136652725	255,0,0
chrX	148031757	148031758	cg01063768	0	+	148031757	148031758	255,0,0
chrX	101101216	101101217	cg01064194	0	+	101101216	101101217	255,0,0
chrX	107178819	107178820	cg01067505	0	+	107178819	107178820	255,0,0
chrX	47373244	47373245	cg01069311	0	+	47373244	47373245	255,0,0
chrX	34961617	34961618	cg01070223	0	+	34961617	34961618	255,0,0
chrX	114523841	114523842	cg01072750	0	+	114523841	114523842	255,0,0
chrX	73439720	73439721	cg01076406	0	+	73439720	73439721	255,0,0
chrX	30233574	30233575	cg01078565	0	+	30233574	30233575	255,0,0
chrX	102024319	102024320	cg01078706	0	+	102024319	102024320	255,0,0
chrX	149861640	149861641	cg01079126	0	+	149861640	149861641	255,0,0
chrX	2986092	2986093	cg01080552	0	+	2986092	2986093	255,0,0
chrX	117861388	117861389	cg01080862	0	+	117861388	117861389	255,0,0
chrX	68047733	68047734	cg01081720	0	+	68047733	68047734	255,0,0
chrX	153362989	153362990	cg01083397	0	+	153362989	153362990	255,0,0
chrX	40064417	40064418	cg01084328	0	+	40064417	40064418	255,0,0
chrX	55515719	55515720	cg01084827	0	+	55515719	55515720	255,0,0
chrX	66764530	66764531	cg01086868	0	+	66764530	66764531	255,0,0
chrX	134136247	134136248	cg01087287	0	+	134136247	134136248	255,0,0
chrX	77042039	77042040	cg01087775	0	+	77042039	77042040	255,0,0
chrX	102024174	102024175	cg01098518	0	+	102024174	102024175	255,0,0
chrX	48958508	48958509	cg01098871	0	+	48958508	48958509	255,0,0
chrX	134166045	134166046	cg01099541	0	+	134166045	134166046	255,0,0
chrX	114426685	114426686	cg01104131	0	+	114426685	114426686	255,0,0
chrX	53714709	53714710	cg01104810	0	+	53714709	53714710	255,0,0
chrX	129473636	129473637	cg01108554	0	+	129473636	129473637	255,0,0
chrX	37707160	37707161	cg01109012	0	+	37707160	37707161	255,0,0
chrX	19008189	19008190	cg01109660	0	+	19008189	19008190	255,0,0
chrX	71363657	71363658	cg01110418	0	+	71363657	71363658	255,0,0
chrX	40016610	40016611	cg01110765	0	+	40016610	40016611	255,0,0
chrX	101382548	101382549	cg01112232	0	+	101382548	101382549	255,0,0
chrX	117958531	117958532	cg01112452	0	+	117958531	117958532	255,0,0
chrX	47478590	47478591	cg01112624	0	+	47478590	47478591	255,0,0
chrX	154005454	154005455	cg01112702	0	+	154005454	154005455	255,0,0
chrX	31285488	31285489	cg01112930	0	+	31285488	31285489	255,0,0
chrX	24169877	24169878	cg01114138	0	+	24169877	24169878	255,0,0
chrX	55115412	55115413	cg01114504	0	+	55115412	55115413	255,0,0
chrX	75647435	75647436	cg01115560	0	+	75647435	75647436	255,0,0
chrX	119751975	119751976	cg01115636	0	+	119751975	119751976	255,0,0
chrX	100672736	100672737	cg01118900	0	+	100672736	100672737	255,0,0
chrX	69670817	69670818	cg01119520	0	+	69670817	69670818	255,0,0
chrX	37209003	37209004	cg01119763	0	+	37209003	37209004	255,0,0
chrX	48768341	48768342	cg01120006	0	+	48768341	48768342	255,0,0
chrX	129305725	129305726	cg01120894	0	+	129305725	129305726	255,0,0
chrX	38186699	38186700	cg01121830	0	+	38186699	38186700	255,0,0
chrX	39866889	39866890	cg01123965	0	+	39866889	39866890	255,0,0
chrX	49644705	49644706	cg01125381	0	+	49644705	49644706	255,0,0
chrX	63424404	63424405	cg01127291	0	+	63424404	63424405	255,0,0
chrX	62780936	62780937	cg01127586	0	+	62780936	62780937	255,0,0
chrX	135863050	135863051	cg01131699	0	+	135863050	135863051	255,0,0
chrX	100507597	100507598	cg01131961	0	+	100507597	100507598	255,0,0
chrX	139040941	139040942	cg01132485	0	+	139040941	139040942	255,0,0
chrX	55246757	55246758	cg01133413	0	+	55246757	55246758	255,0,0
chrX	135863581	135863582	cg01134144	0	+	135863581	135863582	255,0,0
chrX	27999626	27999627	cg01134497	0	+	27999626	27999627	255,0,0
chrX	72667094	72667095	cg01135626	0	+	72667094	72667095	255,0,0
chrX	28938360	28938361	cg01137368	0	+	28938360	28938361	255,0,0
chrX	137946671	137946672	cg01138740	0	+	137946671	137946672	255,0,0
chrX	152864412	152864413	cg01140782	0	+	152864412	152864413	255,0,0
chrX	101186991	101186992	cg01142317	0	+	101186991	101186992	255,0,0
chrX	113813552	113813553	cg01143780	0	+	113813552	113813553	255,0,0
chrX	10098218	10098219	cg01145939	0	+	10098218	10098219	255,0,0
chrX	53029438	53029439	cg01146870	0	+	53029438	53029439	255,0,0
chrX	48980042	48980043	cg01150083	0	+	48980042	48980043	255,0,0
chrX	41337609	41337610	cg01151305	0	+	41337609	41337610	255,0,0
chrX	19818904	19818905	cg01162841	0	+	19818904	19818905	255,0,0
chrX	149930531	149930532	cg01162900	0	+	149930531	149930532	255,0,0
chrX	46404527	46404528	cg01166930	0	+	46404527	46404528	255,0,0
chrX	118603377	118603378	cg01169440	0	+	118603377	118603378	255,0,0
chrX	7895606	7895607	cg01169463	0	+	7895606	7895607	255,0,0
chrX	55478538	55478539	cg01172484	0	+	55478538	55478539	255,0,0
chrX	2826828	2826829	cg01172526	0	+	2826828	2826829	255,0,0
chrX	133370976	133370977	cg01173474	0	+	133370976	133370977	255,0,0
chrX	110544387	110544388	cg01173508	0	+	110544387	110544388	255,0,0
chrX	7895131	7895132	cg01177664	0	+	7895131	7895132	255,0,0
chrX	102022825	102022826	cg01177972	0	+	102022825	102022826	255,0,0
chrX	69283054	69283055	cg01178063	0	+	69283054	69283055	255,0,0
chrX	69502084	69502085	cg01186310	0	+	69502084	69502085	255,0,0
chrX	103401765	103401766	cg01187510	0	+	103401765	103401766	255,0,0
chrX	55020454	55020455	cg01191578	0	+	55020454	55020455	255,0,0
chrX	57619326	57619327	cg01191832	0	+	57619326	57619327	255,0,0
chrX	48931850	48931851	cg01191902	0	+	48931850	48931851	255,0,0
chrX	65486760	65486761	cg01193954	0	+	65486760	65486761	255,0,0
chrX	51546667	51546668	cg01195014	0	+	51546667	51546668	255,0,0
chrX	47076558	47076559	cg01203948	0	+	47076558	47076559	255,0,0
chrX	102611842	102611843	cg01207481	0	+	102611842	102611843	255,0,0
chrX	49687057	49687058	cg01207755	0	+	49687057	49687058	255,0,0
chrX	122319024	122319025	cg01210880	0	+	122319024	122319025	255,0,0
chrX	150066098	150066099	cg01212429	0	+	150066098	150066099	255,0,0
chrX	24483289	24483290	cg01212677	0	+	24483289	24483290	255,0,0
chrX	139517846	139517847	cg01212903	0	+	139517846	139517847	255,0,0
chrX	89176939	89176940	cg01215061	0	+	89176939	89176940	255,0,0
chrX	152066707	152066708	cg01215118	0	+	152066707	152066708	255,0,0
chrX	129254803	129254804	cg01215761	0	+	129254803	129254804	255,0,0
chrX	66787994	66787995	cg01218690	0	+	66787994	66787995	255,0,0
chrX	64627699	64627700	cg01219451	0	+	64627699	64627700	255,0,0
chrX	19902128	19902129	cg01220513	0	+	19902128	19902129	255,0,0
chrX	150345615	150345616	cg01222180	0	+	150345615	150345616	255,0,0
chrX	132091286	132091287	cg01225298	0	+	132091286	132091287	255,0,0
chrX	3734577	3734578	cg01227136	0	+	3734577	3734578	255,0,0
chrX	136114206	136114207	cg01228667	0	+	136114206	136114207	255,0,0
chrX	152940658	152940659	cg01231576	0	+	152940658	152940659	255,0,0
chrX	48901345	48901346	cg01241836	0	+	48901345	48901346	255,0,0
chrX	15807817	15807818	cg01243226	0	+	15807817	15807818	255,0,0
chrX	153598901	153598902	cg01244877	0	+	153598901	153598902	255,0,0
chrX	138277066	138277067	cg01245531	0	+	138277066	138277067	255,0,0
chrX	153991829	153991830	cg01257202	0	+	153991829	153991830	255,0,0
chrX	152683498	152683499	cg01274846	0	+	152683498	152683499	255,0,0
chrX	34405982	34405983	cg01275664	0	+	34405982	34405983	255,0,0
chrX	47247641	47247642	cg01279057	0	+	47247641	47247642	255,0,0
chrX	129120072	129120073	cg01280366	0	+	129120072	129120073	255,0,0
chrX	15666286	15666287	cg01282374	0	+	15666286	15666287	255,0,0
chrX	49018918	49018919	cg01282661	0	+	49018918	49018919	255,0,0
chrX	18446220	18446221	cg01283227	0	+	18446220	18446221	255,0,0
chrX	22290915	22290916	cg01284128	0	+	22290915	22290916	255,0,0
chrX	77151064	77151065	cg01286388	0	+	77151064	77151065	255,0,0
chrX	68384991	68384992	cg01288367	0	+	68384991	68384992	255,0,0
chrX	114468878	114468879	cg01289637	0	+	114468878	114468879	255,0,0
chrX	49643500	49643501	cg01290688	0	+	49643500	49643501	255,0,0
chrX	148854602	148854603	cg01290869	0	+	148854602	148854603	255,0,0
chrX	139585767	139585768	cg01293271	0	+	139585767	139585768	255,0,0
chrX	77394722	77394723	cg01293417	0	+	77394722	77394723	255,0,0
chrX	37348137	37348138	cg01296971	0	+	37348137	37348138	255,0,0
chrX	40014432	40014433	cg01301326	0	+	40014432	40014433	255,0,0
chrX	40944977	40944978	cg01302641	0	+	40944977	40944978	255,0,0
chrX	48755019	48755020	cg01303569	0	+	48755019	48755020	255,0,0
chrX	100914468	100914469	cg01306265	0	+	100914468	100914469	255,0,0
chrX	110515004	110515005	cg01307615	0	+	110515004	110515005	255,0,0
chrX	70444046	70444047	cg01307742	0	+	70444046	70444047	255,0,0
chrX	25040906	25040907	cg01308913	0	+	25040906	25040907	255,0,0
chrX	133941224	133941225	cg01309671	0	+	133941224	133941225	255,0,0
chrX	13956719	13956720	cg01310267	0	+	13956719	13956720	255,0,0
chrX	62570862	62570863	cg01314643	0	+	62570862	62570863	255,0,0
chrX	118205445	118205446	cg01316390	0	+	118205445	118205446	255,0,0
chrX	7810799	7810800	cg01317752	0	+	7810799	7810800	255,0,0
chrX	123094674	123094675	cg01318188	0	+	123094674	123094675	255,0,0
chrX	16732042	16732043	cg01319581	0	+	16732042	16732043	255,0,0
chrX	78216968	78216969	cg01321220	0	+	78216968	78216969	255,0,0
chrX	40005821	40005822	cg01321830	0	+	40005821	40005822	255,0,0
chrX	67905521	67905522	cg01325935	0	+	67905521	67905522	255,0,0
chrX	73754569	73754570	cg01326358	0	+	73754569	73754570	255,0,0
chrX	70400599	70400600	cg01327767	0	+	70400599	70400600	255,0,0
chrX	30265201	30265202	cg01331780	0	+	30265201	30265202	255,0,0
chrX	118370170	118370171	cg01333849	0	+	118370170	118370171	255,0,0
chrX	21901557	21901558	cg01336098	0	+	21901557	21901558	255,0,0
chrX	147062908	147062909	cg01336631	0	+	147062908	147062909	255,0,0
chrX	2847548	2847549	cg01337545	0	+	2847548	2847549	255,0,0
chrX	152912241	152912242	cg01337817	0	+	152912241	152912242	255,0,0
chrX	40015195	40015196	cg01340520	0	+	40015195	40015196	255,0,0
chrX	118892767	118892768	cg01342901	0	+	118892767	118892768	255,0,0
chrX	54521657	54521658	cg01343084	0	+	54521657	54521658	255,0,0
chrX	47479174	47479175	cg01345087	0	+	47479174	47479175	255,0,0
chrX	80457517	80457518	cg01348758	0	+	80457517	80457518	255,0,0
chrX	102755536	102755537	cg01348942	0	+	102755536	102755537	255,0,0
chrX	53461708	53461709	cg01349336	0	+	53461708	53461709	255,0,0
chrX	138282247	138282248	cg01349480	0	+	138282247	138282248	255,0,0
chrX	153285157	153285158	cg01353347	0	+	153285157	153285158	255,0,0
chrX	147582068	147582069	cg01353788	0	+	147582068	147582069	255,0,0
chrX	99662649	99662650	cg01353903	0	+	99662649	99662650	255,0,0
chrX	31089886	31089887	cg01354447	0	+	31089886	31089887	255,0,0
chrX	56258386	56258387	cg01355242	0	+	56258386	56258387	255,0,0
chrX	73329066	73329067	cg01359309	0	+	73329066	73329067	255,0,0
chrX	70331314	70331315	cg01361446	0	+	70331314	70331315	255,0,0
chrX	39679985	39679986	cg01364253	0	+	39679985	39679986	255,0,0
chrX	129402952	129402953	cg01364818	0	+	129402952	129402953	255,0,0
chrX	24336334	24336335	cg01364907	0	+	24336334	24336335	255,0,0
chrX	100353182	100353183	cg01366378	0	+	100353182	100353183	255,0,0
chrX	153072705	153072706	cg01368763	0	+	153072705	153072706	255,0,0
chrX	150565242	150565243	cg01370077	0	+	150565242	150565243	255,0,0
chrX	153218936	153218937	cg01370179	0	+	153218936	153218937	255,0,0
chrX	19143475	19143476	cg01372422	0	+	19143475	19143476	255,0,0
chrX	130037174	130037175	cg01372992	0	+	130037174	130037175	255,0,0
chrX	27825842	27825843	cg01373750	0	+	27825842	27825843	255,0,0
chrX	102469949	102469950	cg01374431	0	+	102469949	102469950	255,0,0
chrX	146319566	146319567	cg01374885	0	+	146319566	146319567	255,0,0
chrX	57163745	57163746	cg01375263	0	+	57163745	57163746	255,0,0
chrX	3261644	3261645	cg01375994	0	+	3261644	3261645	255,0,0
chrX	32173559	32173560	cg01377936	0	+	32173559	32173560	255,0,0
chrX	21874807	21874808	cg01378112	0	+	21874807	21874808	255,0,0
chrX	67867129	67867130	cg01379263	0	+	67867129	67867130	255,0,0
chrX	19140537	19140538	cg01381545	0	+	19140537	19140538	255,0,0
chrX	102983821	102983822	cg01382771	0	+	102983821	102983822	255,0,0
chrX	124336657	124336658	cg01383228	0	+	124336657	124336658	255,0,0
chrX	25020150	25020151	cg01383599	0	+	25020150	25020151	255,0,0
chrX	135579486	135579487	cg01384686	0	+	135579486	135579487	255,0,0
chrX	101410617	101410618	cg01386236	0	+	101410617	101410618	255,0,0
chrX	12974261	12974262	cg01396530	0	+	12974261	12974262	255,0,0
chrX	37208294	37208295	cg01397290	0	+	37208294	37208295	255,0,0
chrX	37850290	37850291	cg01398148	0	+	37850290	37850291	255,0,0
chrX	25040608	25040609	cg01398859	0	+	25040608	25040609	255,0,0
chrX	147583272	147583273	cg01398912	0	+	147583272	147583273	255,0,0
chrX	103294252	103294253	cg01404374	0	+	103294252	103294253	255,0,0
chrX	53449560	53449561	cg01404988	0	+	53449560	53449561	255,0,0
chrX	152066573	152066574	cg01405303	0	+	152066573	152066574	255,0,0
chrX	103216564	103216565	cg01408260	0	+	103216564	103216565	255,0,0
chrX	15353253	15353254	cg01408383	0	+	15353253	15353254	255,0,0
chrX	13063131	13063132	cg01408682	0	+	13063131	13063132	255,0,0
chrX	131347225	131347226	cg01409685	0	+	131347225	131347226	255,0,0
chrX	100645859	100645860	cg01410230	0	+	100645859	100645860	255,0,0
chrX	41192274	41192275	cg01411845	0	+	41192274	41192275	255,0,0
chrX	72880336	72880337	cg01413240	0	+	72880336	72880337	255,0,0
chrX	153247840	153247841	cg01413291	0	+	153247840	153247841	255,0,0
chrX	47985546	47985547	cg01413492	0	+	47985546	47985547	255,0,0
chrX	103411708	103411709	cg01415112	0	+	103411708	103411709	255,0,0
chrX	71092794	71092795	cg01419069	0	+	71092794	71092795	255,0,0
chrX	15873246	15873247	cg01423027	0	+	15873246	15873247	255,0,0
chrX	37001668	37001669	cg01426251	0	+	37001668	37001669	255,0,0
chrX	153665713	153665714	cg01430241	0	+	153665713	153665714	255,0,0
chrX	153715086	153715087	cg01434723	0	+	153715086	153715087	255,0,0
chrX	57936268	57936269	cg01436914	0	+	57936268	57936269	255,0,0
chrX	21959519	21959520	cg01445307	0	+	21959519	21959520	255,0,0
chrX	69673804	69673805	cg01448525	0	+	69673804	69673805	255,0,0
chrX	62975656	62975657	cg01460974	0	+	62975656	62975657	255,0,0
chrX	100663469	100663470	cg01461762	0	+	100663469	100663470	255,0,0
chrX	147582070	147582071	cg01462040	0	+	147582070	147582071	255,0,0
chrX	52964650	52964651	cg01463832	0	+	52964650	52964651	255,0,0
chrX	153152164	153152165	cg01465073	0	+	153152164	153152165	255,0,0
chrX	102866234	102866235	cg01466335	0	+	102866234	102866235	255,0,0
chrX	128787125	128787126	cg01466576	0	+	128787125	128787126	255,0,0
chrX	152686725	152686726	cg01467086	0	+	152686725	152686726	255,0,0
chrX	135180522	135180523	cg01467249	0	+	135180522	135180523	255,0,0
chrX	101187256	101187257	cg01472026	0	+	101187256	101187257	255,0,0
chrX	52950533	52950534	cg01472347	0	+	52950533	52950534	255,0,0
chrX	99891161	99891162	cg01473187	0	+	99891161	99891162	255,0,0
chrX	103085818	103085819	cg01473525	0	+	103085818	103085819	255,0,0
chrX	37430688	37430689	cg01475387	0	+	37430688	37430689	255,0,0
chrX	53461420	53461421	cg01477427	0	+	53461420	53461421	255,0,0
chrX	135849690	135849691	cg01479413	0	+	135849690	135849691	255,0,0
chrX	151143525	151143526	cg01480550	0	+	151143525	151143526	255,0,0
chrX	46433131	46433132	cg01483252	0	+	46433131	46433132	255,0,0
chrX	71131508	71131509	cg01486020	0	+	71131508	71131509	255,0,0
chrX	48769306	48769307	cg01488378	0	+	48769306	48769307	255,0,0
chrX	40030455	40030456	cg01490258	0	+	40030455	40030456	255,0,0
chrX	122864787	122864788	cg01494339	0	+	122864787	122864788	255,0,0
chrX	12885114	12885115	cg01498090	0	+	12885114	12885115	255,0,0
chrX	40945573	40945574	cg01501252	0	+	40945573	40945574	255,0,0
chrX	40034025	40034026	cg01514943	0	+	40034025	40034026	255,0,0
chrX	39951639	39951640	cg01522249	0	+	39951639	39951640	255,0,0
chrX	50647117	50647118	cg01522335	0	+	50647117	50647118	255,0,0
chrX	129068083	129068084	cg01523763	0	+	129068083	129068084	255,0,0
chrX	136651178	136651179	cg01523865	0	+	136651178	136651179	255,0,0
chrX	48979066	48979067	cg01528616	0	+	48979066	48979067	255,0,0
chrX	73438298	73438299	cg01528835	0	+	73438298	73438299	255,0,0
chrX	153074550	153074551	cg01529679	0	+	153074550	153074551	255,0,0
chrX	139589423	139589424	cg01530162	0	+	139589423	139589424	255,0,0
chrX	119378907	119378908	cg01530521	0	+	119378907	119378908	255,0,0
chrX	48911191	48911192	cg01533115	0	+	48911191	48911192	255,0,0
chrX	37061626	37061627	cg01534758	0	+	37061626	37061627	255,0,0
chrX	99987036	99987037	cg01537968	0	+	99987036	99987037	255,0,0
chrX	100546290	100546291	cg01538344	0	+	100546290	100546291	255,0,0
chrX	39873534	39873535	cg01540386	0	+	39873534	39873535	255,0,0
chrX	15288754	15288755	cg01540916	0	+	15288754	15288755	255,0,0
chrX	31285500	31285501	cg01542035	0	+	31285500	31285501	255,0,0
chrX	100184267	100184268	cg01543116	0	+	100184267	100184268	255,0,0
chrX	30265446	30265447	cg01545419	0	+	30265446	30265447	255,0,0
chrX	47004644	47004645	cg01555661	0	+	47004644	47004645	255,0,0
chrX	74493846	74493847	cg01556010	0	+	74493846	74493847	255,0,0
chrX	118824553	118824554	cg01556112	0	+	118824553	118824554	255,0,0
chrX	153484361	153484362	cg01556519	0	+	153484361	153484362	255,0,0
chrX	99667222	99667223	cg01558501	0	+	99667222	99667223	255,0,0
chrX	119710387	119710388	cg01559064	0	+	119710387	119710388	255,0,0
chrX	142721194	142721195	cg01560464	0	+	142721194	142721195	255,0,0
chrX	63426840	63426841	cg01560885	0	+	63426840	63426841	255,0,0
chrX	133684079	133684080	cg01562833	0	+	133684079	133684080	255,0,0
chrX	21675399	21675400	cg01563671	0	+	21675399	21675400	255,0,0
chrX	148583594	148583595	cg01564045	0	+	148583594	148583595	255,0,0
chrX	49107163	49107164	cg01564333	0	+	49107163	49107164	255,0,0
chrX	68381876	68381877	cg01564693	0	+	68381876	68381877	255,0,0
chrX	135991333	135991334	cg01567000	0	+	135991333	135991334	255,0,0
chrX	37767515	37767516	cg01568488	0	+	37767515	37767516	255,0,0
chrX	34148916	34148917	cg01570817	0	+	34148916	34148917	255,0,0
chrX	44402331	44402332	cg01573544	0	+	44402331	44402332	255,0,0
chrX	38079898	38079899	cg01573782	0	+	38079898	38079899	255,0,0
chrX	107683384	107683385	cg01575816	0	+	107683384	107683385	255,0,0
chrX	74963710	74963711	cg01576669	0	+	74963710	74963711	255,0,0
chrX	152954918	152954919	cg01577514	0	+	152954918	152954919	255,0,0
chrX	102631076	102631077	cg01577745	0	+	102631076	102631077	255,0,0
chrX	54209147	54209148	cg01579322	0	+	54209147	54209148	255,0,0
chrX	25019024	25019025	cg01581349	0	+	25019024	25019025	255,0,0
chrX	73756722	73756723	cg01589255	0	+	73756722	73756723	255,0,0
chrX	73325025	73325026	cg01592490	0	+	73325025	73325026	255,0,0
chrX	152676702	152676703	cg01593269	0	+	152676702	152676703	255,0,0
chrX	153627774	153627775	cg01596349	0	+	153627774	153627775	255,0,0
chrX	39870567	39870568	cg01597947	0	+	39870567	39870568	255,0,0
chrX	69664316	69664317	cg01598357	0	+	69664316	69664317	255,0,0
chrX	69672434	69672435	cg01600123	0	+	69672434	69672435	255,0,0
chrX	102840723	102840724	cg01600263	0	+	102840723	102840724	255,0,0
chrX	73162619	73162620	cg01607721	0	+	73162619	73162620	255,0,0
chrX	136655879	136655880	cg01609611	0	+	136655879	136655880	255,0,0
chrX	18237042	18237043	cg01614387	0	+	18237042	18237043	255,0,0
chrX	27840753	27840754	cg01627510	0	+	27840753	27840754	255,0,0
chrX	52652795	52652796	cg01632517	0	+	52652795	52652796	255,0,0
chrX	68048385	68048386	cg01634761	0	+	68048385	68048386	255,0,0
chrX	21674814	21674815	cg01640808	0	+	21674814	21674815	255,0,0
chrX	36081089	36081090	cg01645836	0	+	36081089	36081090	255,0,0
chrX	14547617	14547618	cg01647019	0	+	14547617	14547618	255,0,0
chrX	145076185	145076186	cg01651728	0	+	145076185	145076186	255,0,0
chrX	21874322	21874323	cg01662650	0	+	21874322	21874323	255,0,0
chrX	67649783	67649784	cg01663055	0	+	67649783	67649784	255,0,0
chrX	8769700	8769701	cg01666573	0	+	8769700	8769701	255,0,0
chrX	47696332	47696333	cg01668271	0	+	47696332	47696333	255,0,0
chrX	102192058	102192059	cg01668907	0	+	102192058	102192059	255,0,0
chrX	12809327	12809328	cg01669374	0	+	12809327	12809328	255,0,0
chrX	101410338	101410339	cg01671070	0	+	101410338	101410339	255,0,0
chrX	152924118	152924119	cg01673454	0	+	152924118	152924119	255,0,0
chrX	39546487	39546488	cg01673753	0	+	39546487	39546488	255,0,0
chrX	49017902	49017903	cg01674874	0	+	49017902	49017903	255,0,0
chrX	6144120	6144121	cg01679167	0	+	6144120	6144121	255,0,0
chrX	64769835	64769836	cg01680245	0	+	64769835	64769836	255,0,0
chrX	11777793	11777794	cg01683788	0	+	11777793	11777794	255,0,0
chrX	153583935	153583936	cg01698523	0	+	153583935	153583936	255,0,0
chrX	55649106	55649107	cg01704778	0	+	55649106	55649107	255,0,0
chrX	102862806	102862807	cg01706033	0	+	102862806	102862807	255,0,0
chrX	34961657	34961658	cg01710449	0	+	34961657	34961658	255,0,0
chrX	152665962	152665963	cg01713430	0	+	152665962	152665963	255,0,0
chrX	71496700	71496701	cg01714671	0	+	71496700	71496701	255,0,0
chrX	119077647	119077648	cg01716666	0	+	119077647	119077648	255,0,0
chrX	74376284	74376285	cg01717812	0	+	74376284	74376285	255,0,0
chrX	85403898	85403899	cg01718602	0	+	85403898	85403899	255,0,0
chrX	129507301	129507302	cg01725669	0	+	129507301	129507302	255,0,0
chrX	7070450	7070451	cg01728536	0	+	7070450	7070451	255,0,0
chrX	16808940	16808941	cg01730177	0	+	16808940	16808941	255,0,0
chrX	74143800	74143801	cg01730928	0	+	74143800	74143801	255,0,0
chrX	52962051	52962052	cg01731542	0	+	52962051	52962052	255,0,0
chrX	16730880	16730881	cg01732428	0	+	16730880	16730881	255,0,0
chrX	49042948	49042949	cg01733439	0	+	49042948	49042949	255,0,0
chrX	101772013	101772014	cg01737010	0	+	101772013	101772014	255,0,0
chrX	48367068	48367069	cg01737421	0	+	48367068	48367069	255,0,0
chrX	101395216	101395217	cg01737550	0	+	101395216	101395217	255,0,0
chrX	42638570	42638571	cg01740135	0	+	42638570	42638571	255,0,0
chrX	149935903	149935904	cg01742164	0	+	149935903	149935904	255,0,0
chrX	135229754	135229755	cg01742836	0	+	135229754	135229755	255,0,0
chrX	154842515	154842516	cg01747155	0	+	154842515	154842516	255,0,0
chrX	139010039	139010040	cg01747278	0	+	139010039	139010040	255,0,0
chrX	73164227	73164228	cg01752030	0	+	73164227	73164228	255,0,0
chrX	38186916	38186917	cg01752898	0	+	38186916	38186917	255,0,0
chrX	10586774	10586775	cg01755224	0	+	10586774	10586775	255,0,0
chrX	153626632	153626633	cg01755617	0	+	153626632	153626633	255,0,0
chrX	154444355	154444356	cg01756638	0	+	154444355	154444356	255,0,0
chrX	103810983	103810984	cg01757402	0	+	103810983	103810984	255,0,0
chrX	70151159	70151160	cg01758418	0	+	70151159	70151160	255,0,0
chrX	148621524	148621525	cg01758988	0	+	148621524	148621525	255,0,0
chrX	68725085	68725086	cg01759889	0	+	68725085	68725086	255,0,0
chrX	49832256	49832257	cg01760027	0	+	49832256	49832257	255,0,0
chrX	37587766	37587767	cg01760227	0	+	37587766	37587767	255,0,0
chrX	140983036	140983037	cg01761453	0	+	140983036	140983037	255,0,0
chrX	139173392	139173393	cg01762011	0	+	139173392	139173393	255,0,0
chrX	106750145	106750146	cg01765758	0	+	106750145	106750146	255,0,0
chrX	118601184	118601185	cg01768144	0	+	118601184	118601185	255,0,0
chrX	106361538	106361539	cg01771673	0	+	106361538	106361539	255,0,0
chrX	46434441	46434442	cg01773478	0	+	46434441	46434442	255,0,0
chrX	82764384	82764385	cg01776229	0	+	82764384	82764385	255,0,0
chrX	14892637	14892638	cg01776396	0	+	14892637	14892638	255,0,0
chrX	138287602	138287603	cg01777017	0	+	138287602	138287603	255,0,0
chrX	56590385	56590386	cg01780361	0	+	56590385	56590386	255,0,0
chrX	37004520	37004521	cg01780412	0	+	37004520	37004521	255,0,0
chrX	106516772	106516773	cg01786460	0	+	106516772	106516773	255,0,0
chrX	100546518	100546519	cg01786967	0	+	100546518	100546519	255,0,0
chrX	123743803	123743804	cg01792733	0	+	123743803	123743804	255,0,0
chrX	31090379	31090380	cg01794548	0	+	31090379	31090380	255,0,0
chrX	144901934	144901935	cg01796247	0	+	144901934	144901935	255,0,0
chrX	153691945	153691946	cg01798163	0	+	153691945	153691946	255,0,0
chrX	47489718	47489719	cg01798375	0	+	47489718	47489719	255,0,0
chrX	102565737	102565738	cg01804836	0	+	102565737	102565738	255,0,0
chrX	133680739	133680740	cg01807688	0	+	133680739	133680740	255,0,0
chrX	150151623	150151624	cg01807728	0	+	150151623	150151624	255,0,0
chrX	53112500	53112501	cg01809408	0	+	53112500	53112501	255,0,0
chrX	113815929	113815930	cg01813224	0	+	113815929	113815930	255,0,0
chrX	100659165	100659166	cg01813276	0	+	100659165	100659166	255,0,0
chrX	17393425	17393426	cg01813294	0	+	17393425	17393426	255,0,0
chrX	49368706	49368707	cg01814152	0	+	49368706	49368707	255,0,0
chrX	47422453	47422454	cg01814235	0	+	47422453	47422454	255,0,0
chrX	112066189	112066190	cg01816615	0	+	112066189	112066190	255,0,0
chrX	129086974	129086975	cg01817069	0	+	129086974	129086975	255,0,0
chrX	153594994	153594995	cg01817230	0	+	153594994	153594995	255,0,0
chrX	19137816	19137817	cg01818727	0	+	19137816	19137817	255,0,0
chrX	152953166	152953167	cg01819787	0	+	152953166	152953167	255,0,0
chrX	30266536	30266537	cg01821005	0	+	30266536	30266537	255,0,0
chrX	47007439	47007440	cg01821772	0	+	47007439	47007440	255,0,0
chrX	103268244	103268245	cg01821906	0	+	103268244	103268245	255,0,0
chrX	7895753	7895754	cg01823238	0	+	7895753	7895754	255,0,0
chrX	40481858	40481859	cg01824095	0	+	40481858	40481859	255,0,0
chrX	67653323	67653324	cg01825872	0	+	67653323	67653324	255,0,0
chrX	73512385	73512386	cg01826283	0	+	73512385	73512386	255,0,0
chrX	106960490	106960491	cg01828434	0	+	106960490	106960491	255,0,0
chrX	21676592	21676593	cg01828474	0	+	21676592	21676593	255,0,0
chrX	73438540	73438541	cg01829822	0	+	73438540	73438541	255,0,0
chrX	106362044	106362045	cg01831199	0	+	106362044	106362045	255,0,0
chrX	95939322	95939323	cg01831944	0	+	95939322	95939323	255,0,0
chrX	24043058	24043059	cg01832419	0	+	24043058	24043059	255,0,0
chrX	17167718	17167719	cg01834528	0	+	17167718	17167719	255,0,0
chrX	49772183	49772184	cg01843978	0	+	49772183	49772184	255,0,0
chrX	144909346	144909347	cg01847754	0	+	144909346	144909347	255,0,0
chrX	67867447	67867448	cg01850541	0	+	67867447	67867448	255,0,0
chrX	10125134	10125135	cg01851385	0	+	10125134	10125135	255,0,0
chrX	68348838	68348839	cg01852560	0	+	68348838	68348839	255,0,0
chrX	153695657	153695658	cg01852992	0	+	153695657	153695658	255,0,0
chrX	122321984	122321985	cg01854931	0	+	122321984	122321985	255,0,0
chrX	49643943	49643944	cg01855997	0	+	49643943	49643944	255,0,0
chrX	153204065	153204066	cg01856640	0	+	153204065	153204066	255,0,0
chrX	139014459	139014460	cg01857253	0	+	139014459	139014460	255,0,0
chrX	102965677	102965678	cg01857704	0	+	102965677	102965678	255,0,0
chrX	53254817	53254818	cg01859586	0	+	53254817	53254818	255,0,0
chrX	57617469	57617470	cg01860821	0	+	57617469	57617470	255,0,0
chrX	69674331	69674332	cg01864032	0	+	69674331	69674332	255,0,0
chrX	8434366	8434367	cg01864404	0	+	8434366	8434367	255,0,0
chrX	135576632	135576633	cg01866066	0	+	135576632	135576633	255,0,0
chrX	106361885	106361886	cg01868753	0	+	106361885	106361886	255,0,0
chrX	47862976	47862977	cg01869765	0	+	47862976	47862977	255,0,0
chrX	76648651	76648652	cg01871025	0	+	76648651	76648652	255,0,0
chrX	18238980	18238981	cg01872771	0	+	18238980	18238981	255,0,0
chrX	48397835	48397836	cg01873087	0	+	48397835	48397836	255,0,0
chrX	73438386	73438387	cg01874426	0	+	73438386	73438387	255,0,0
chrX	48052498	48052499	cg01878825	0	+	48052498	48052499	255,0,0
chrX	152733670	152733671	cg01881753	0	+	152733670	152733671	255,0,0
chrX	38187195	38187196	cg01882566	0	+	38187195	38187196	255,0,0
chrX	118108831	118108832	cg01884384	0	+	118108831	118108832	255,0,0
chrX	18443456	18443457	cg01885202	0	+	18443456	18443457	255,0,0
chrX	16964555	16964556	cg01886630	0	+	16964555	16964556	255,0,0
chrX	47081687	47081688	cg01886810	0	+	47081687	47081688	255,0,0
chrX	47342479	47342480	cg01887353	0	+	47342479	47342480	255,0,0
chrX	7137473	7137474	cg01887803	0	+	7137473	7137474	255,0,0
chrX	44735559	44735560	cg01888389	0	+	44735559	44735560	255,0,0
chrX	21676482	21676483	cg01891172	0	+	21676482	21676483	255,0,0
chrX	99893801	99893802	cg01892695	0	+	99893801	99893802	255,0,0
chrX	2984738	2984739	cg01893797	0	+	2984738	2984739	255,0,0
chrX	51360851	51360852	cg01895141	0	+	51360851	51360852	255,0,0
chrX	69643035	69643036	cg01896298	0	+	69643035	69643036	255,0,0
chrX	49122717	49122718	cg01905377	0	+	49122717	49122718	255,0,0
chrX	48126546	48126547	cg01906102	0	+	48126546	48126547	255,0,0
chrX	39951218	39951219	cg01906946	0	+	39951218	39951219	255,0,0
chrX	43834412	43834413	cg01908742	0	+	43834412	43834413	255,0,0
chrX	22291429	22291430	cg01909378	0	+	22291429	22291430	255,0,0
chrX	152989423	152989424	cg01910452	0	+	152989423	152989424	255,0,0
chrX	102510228	102510229	cg01911846	0	+	102510228	102510229	255,0,0
chrX	152691116	152691117	cg01912769	0	+	152691116	152691117	255,0,0
chrX	129300229	129300230	cg01913024	0	+	129300229	129300230	255,0,0
chrX	125687040	125687041	cg01913196	0	+	125687040	125687041	255,0,0
chrX	77395257	77395258	cg01915804	0	+	77395257	77395258	255,0,0
chrX	117032389	117032390	cg01916066	0	+	117032389	117032390	255,0,0
chrX	118828925	118828926	cg01918534	0	+	118828925	118828926	255,0,0
chrX	24378717	24378718	cg01923531	0	+	24378717	24378718	255,0,0
chrX	53711166	53711167	cg01924074	0	+	53711166	53711167	255,0,0
chrX	153760138	153760139	cg01924982	0	+	153760138	153760139	255,0,0
chrX	69502016	69502017	cg01927625	0	+	69502016	69502017	255,0,0
chrX	129040949	129040950	cg01932223	0	+	129040949	129040950	255,0,0
chrX	135579105	135579106	cg01938887	0	+	135579105	135579106	255,0,0
chrX	16889246	16889247	cg01947226	0	+	16889246	16889247	255,0,0
chrX	20285431	20285432	cg01948589	0	+	20285431	20285432	255,0,0
chrX	133940722	133940723	cg01951307	0	+	133940722	133940723	255,0,0
chrX	38660666	38660667	cg01954531	0	+	38660666	38660667	255,0,0
chrX	152583699	152583700	cg01959381	0	+	152583699	152583700	255,0,0
chrX	46771153	46771154	cg01960534	0	+	46771153	46771154	255,0,0
chrX	102349347	102349348	cg01961936	0	+	102349347	102349348	255,0,0
chrX	25034687	25034688	cg01962233	0	+	25034687	25034688	255,0,0
chrX	48689616	48689617	cg01962414	0	+	48689616	48689617	255,0,0
chrX	140009458	140009459	cg01963147	0	+	140009458	140009459	255,0,0
chrX	114425992	114425993	cg01963258	0	+	114425992	114425993	255,0,0
chrX	50212322	50212323	cg01970554	0	+	50212322	50212323	255,0,0
chrX	100310255	100310256	cg01971322	0	+	100310255	100310256	255,0,0
chrX	133680445	133680446	cg01972979	0	+	133680445	133680446	255,0,0
chrX	24761807	24761808	cg01975035	0	+	24761807	24761808	255,0,0
chrX	9432529	9432530	cg01975591	0	+	9432529	9432530	255,0,0
chrX	107977757	107977758	cg01980778	0	+	107977757	107977758	255,0,0
chrX	106364902	106364903	cg01984250	0	+	106364902	106364903	255,0,0
chrX	39545421	39545422	cg01985071	0	+	39545421	39545422	255,0,0
chrX	27996624	27996625	cg01986775	0	+	27996624	27996625	255,0,0
chrX	52001607	52001608	cg01987196	0	+	52001607	52001608	255,0,0
chrX	125683903	125683904	cg01988541	0	+	125683903	125683904	255,0,0
chrX	5809840	5809841	cg01990106	0	+	5809840	5809841	255,0,0
chrX	36980324	36980325	cg01990433	0	+	36980324	36980325	255,0,0
chrX	134121705	134121706	cg01990854	0	+	134121705	134121706	255,0,0
chrX	21857631	21857632	cg01991530	0	+	21857631	21857632	255,0,0
chrX	108868270	108868271	cg01992935	0	+	108868270	108868271	255,0,0
chrX	9863140	9863141	cg01993928	0	+	9863140	9863141	255,0,0
chrX	55024397	55024398	cg01994890	0	+	55024397	55024398	255,0,0
chrX	139592126	139592127	cg01996723	0	+	139592126	139592127	255,0,0
chrX	131157561	131157562	cg01996818	0	+	131157561	131157562	255,0,0
chrX	54824860	54824861	cg01996909	0	+	54824860	54824861	255,0,0
chrX	71351857	71351858	cg01997410	0	+	71351857	71351858	255,0,0
chrX	30595689	30595690	cg01997953	0	+	30595689	30595690	255,0,0
chrX	46696419	46696420	cg01999076	0	+	46696419	46696420	255,0,0
chrX	68047864	68047865	cg01999212	0	+	68047864	68047865	255,0,0
chrX	48900768	48900769	cg02004156	0	+	48900768	48900769	255,0,0
chrX	48645036	48645037	cg02007259	0	+	48645036	48645037	255,0,0
chrX	107335010	107335011	cg02010442	0	+	107335010	107335011	255,0,0
chrX	95940518	95940519	cg02012821	0	+	95940518	95940519	255,0,0
chrX	54097112	54097113	cg02014085	0	+	54097112	54097113	255,0,0
chrX	151648844	151648845	cg02015411	0	+	151648844	151648845	255,0,0
chrX	48337471	48337472	cg02019068	0	+	48337471	48337472	255,0,0
chrX	101145698	101145699	cg02019635	0	+	101145698	101145699	255,0,0
chrX	150866109	150866110	cg02020018	0	+	150866109	150866110	255,0,0
chrX	25029871	25029872	cg02022247	0	+	25029871	25029872	255,0,0
chrX	150150938	150150939	cg02023473	0	+	150150938	150150939	255,0,0
chrX	57148256	57148257	cg02025065	0	+	57148256	57148257	255,0,0
chrX	9001279	9001280	cg02025206	0	+	9001279	9001280	255,0,0
chrX	51074223	51074224	cg02026371	0	+	51074223	51074224	255,0,0
chrX	63264257	63264258	cg02027189	0	+	63264257	63264258	255,0,0
chrX	24691134	24691135	cg02031392	0	+	24691134	24691135	255,0,0
chrX	71401202	71401203	cg02031980	0	+	71401202	71401203	255,0,0
chrX	134478460	134478461	cg02032561	0	+	134478460	134478461	255,0,0
chrX	49118312	49118313	cg02033323	0	+	49118312	49118313	255,0,0
chrX	152126883	152126884	cg02035698	0	+	152126883	152126884	255,0,0
chrX	19002441	19002442	cg02035866	0	+	19002441	19002442	255,0,0
chrX	153774720	153774721	cg02041067	0	+	153774720	153774721	255,0,0
chrX	17393159	17393160	cg02042142	0	+	17393159	17393160	255,0,0
chrX	15303549	15303550	cg02042698	0	+	15303549	15303550	255,0,0
chrX	132551785	132551786	cg02048654	0	+	132551785	132551786	255,0,0
chrX	117973547	117973548	cg02049865	0	+	117973547	117973548	255,0,0
chrX	70151116	70151117	cg02053896	0	+	70151116	70151117	255,0,0
chrX	52003655	52003656	cg02054710	0	+	52003655	52003656	255,0,0
chrX	82765592	82765593	cg02055404	0	+	82765592	82765593	255,0,0
chrX	144329241	144329242	cg02055547	0	+	144329241	144329242	255,0,0
chrX	30906828	30906829	cg02058632	0	+	30906828	30906829	255,0,0
chrX	65383370	65383371	cg02059755	0	+	65383370	65383371	255,0,0
chrX	50653732	50653733	cg02060618	0	+	50653732	50653733	255,0,0
chrX	107068770	107068771	cg02061213	0	+	107068770	107068771	255,0,0
chrX	34150513	34150514	cg02061906	0	+	34150513	34150514	255,0,0
chrX	38186829	38186830	cg02062238	0	+	38186829	38186830	255,0,0
chrX	47054412	47054413	cg02063752	0	+	47054412	47054413	255,0,0
chrX	103809579	103809580	cg02064569	0	+	103809579	103809580	255,0,0
chrX	117972861	117972862	cg02068976	0	+	117972861	117972862	255,0,0
chrX	19817930	19817931	cg02077027	0	+	19817930	19817931	255,0,0
chrX	49031584	49031585	cg02079156	0	+	49031584	49031585	255,0,0
chrX	25022002	25022003	cg02082650	0	+	25022002	25022003	255,0,0
chrX	152599889	152599890	cg02095003	0	+	152599889	152599890	255,0,0
chrX	138774238	138774239	cg02095995	0	+	138774238	138774239	255,0,0
chrX	76709499	76709500	cg02096520	0	+	76709499	76709500	255,0,0
chrX	76711902	76711903	cg02110822	0	+	76711902	76711903	255,0,0
chrX	83442332	83442333	cg02112649	0	+	83442332	83442333	255,0,0
chrX	53461432	53461433	cg02116333	0	+	53461432	53461433	255,0,0
chrX	38660489	38660490	cg02117996	0	+	38660489	38660490	255,0,0
chrX	50214404	50214405	cg02120013	0	+	50214404	50214405	255,0,0
chrX	132090859	132090860	cg02120046	0	+	132090859	132090860	255,0,0
chrX	24665931	24665932	cg02121672	0	+	24665931	24665932	255,0,0
chrX	47341897	47341898	cg02124059	0	+	47341897	47341898	255,0,0
chrX	69641417	69641418	cg02124085	0	+	69641417	69641418	255,0,0
chrX	114468832	114468833	cg02127807	0	+	114468832	114468833	255,0,0
chrX	118925788	118925789	cg02129889	0	+	118925788	118925789	255,0,0
chrX	80377407	80377408	cg02132188	0	+	80377407	80377408	255,0,0
chrX	48397519	48397520	cg02144050	0	+	48397519	48397520	255,0,0
chrX	77041558	77041559	cg02148711	0	+	77041558	77041559	255,0,0
chrX	70327994	70327995	cg02150469	0	+	70327994	70327995	255,0,0
chrX	18690813	18690814	cg02151408	0	+	18690813	18690814	255,0,0
chrX	48327874	48327875	cg02151779	0	+	48327874	48327875	255,0,0
chrX	37402467	37402468	cg02153534	0	+	37402467	37402468	255,0,0
chrX	71236999	71237000	cg02154531	0	+	71236999	71237000	255,0,0
chrX	48206387	48206388	cg02155675	0	+	48206387	48206388	255,0,0
chrX	135067200	135067201	cg02155838	0	+	135067200	135067201	255,0,0
chrX	8700340	8700341	cg02156712	0	+	8700340	8700341	255,0,0
chrX	49126098	49126099	cg02156782	0	+	49126098	49126099	255,0,0
chrX	72782851	72782852	cg02157475	0	+	72782851	72782852	255,0,0
chrX	41782691	41782692	cg02161125	0	+	41782691	41782692	255,0,0
chrX	134186387	134186388	cg02161824	0	+	134186387	134186388	255,0,0
chrX	19002979	19002980	cg02161919	0	+	19002979	19002980	255,0,0
chrX	47004050	47004051	cg02165720	0	+	47004050	47004051	255,0,0
chrX	37430710	37430711	cg02166322	0	+	37430710	37430711	255,0,0
chrX	19140965	19140966	cg02166601	0	+	19140965	19140966	255,0,0
chrX	15871901	15871902	cg02167358	0	+	15871901	15871902	255,0,0
chrX	147800735	147800736	cg02167456	0	+	147800735	147800736	255,0,0
chrX	85226162	85226163	cg02168925	0	+	85226162	85226163	255,0,0
chrX	39967201	39967202	cg02169289	0	+	39967201	39967202	255,0,0
chrX	9431180	9431181	cg02171705	0	+	9431180	9431181	255,0,0
chrX	2825361	2825362	cg02173072	0	+	2825361	2825362	255,0,0
chrX	128924260	128924261	cg02177607	0	+	128924260	128924261	255,0,0
chrX	106359454	106359455	cg02179029	0	+	106359454	106359455	255,0,0
chrX	49091759	49091760	cg02179438	0	+	49091759	49091760	255,0,0
chrX	48456307	48456308	cg02179880	0	+	48456307	48456308	255,0,0
chrX	24329960	24329961	cg02180347	0	+	24329960	24329961	255,0,0
chrX	30265128	30265129	cg02180505	0	+	30265128	30265129	255,0,0
chrX	3732936	3732937	cg02180853	0	+	3732936	3732937	255,0,0
chrX	108867378	108867379	cg02183297	0	+	108867378	108867379	255,0,0
chrX	129300963	129300964	cg02184147	0	+	129300963	129300964	255,0,0
chrX	118534461	118534462	cg02185190	0	+	118534461	118534462	255,0,0
chrX	18371851	18371852	cg02187432	0	+	18371851	18371852	255,0,0
chrX	39871542	39871543	cg02188048	0	+	39871542	39871543	255,0,0
chrX	70798609	70798610	cg02188515	0	+	70798609	70798610	255,0,0
chrX	48538290	48538291	cg02188860	0	+	48538290	48538291	255,0,0
chrX	77045386	77045387	cg02189483	0	+	77045386	77045387	255,0,0
chrX	39868608	39868609	cg02190600	0	+	39868608	39868609	255,0,0
chrX	135251443	135251444	cg02193580	0	+	135251443	135251444	255,0,0
chrX	11776367	11776368	cg02195366	0	+	11776367	11776368	255,0,0
chrX	147800073	147800074	cg02195925	0	+	147800073	147800074	255,0,0
chrX	152711730	152711731	cg02198544	0	+	152711730	152711731	255,0,0
chrX	128913577	128913578	cg02200373	0	+	128913577	128913578	255,0,0
chrX	129039831	129039832	cg02201836	0	+	129039831	129039832	255,0,0
chrX	152989806	152989807	cg02205962	0	+	152989806	152989807	255,0,0
chrX	11777708	11777709	cg02210067	0	+	11777708	11777709	255,0,0
chrX	115594826	115594827	cg02211783	0	+	115594826	115594827	255,0,0
chrX	134481232	134481233	cg02211869	0	+	134481232	134481233	255,0,0
chrX	51240338	51240339	cg02212061	0	+	51240338	51240339	255,0,0
chrX	55188883	55188884	cg02212907	0	+	55188883	55188884	255,0,0
chrX	149534005	149534006	cg02213813	0	+	149534005	149534006	255,0,0
chrX	70474482	70474483	cg02214597	0	+	70474482	70474483	255,0,0
chrX	46407389	46407390	cg02215374	0	+	46407389	46407390	255,0,0
chrX	103171907	103171908	cg02216057	0	+	103171907	103171908	255,0,0
chrX	20134398	20134399	cg02223323	0	+	20134398	20134399	255,0,0
chrX	153979587	153979588	cg02225164	0	+	153979587	153979588	255,0,0
chrX	9914961	9914962	cg02226388	0	+	9914961	9914962	255,0,0
chrX	130216379	130216380	cg02229344	0	+	130216379	130216380	255,0,0
chrX	80256765	80256766	cg02231229	0	+	80256765	80256766	255,0,0
chrX	153200898	153200899	cg02232536	0	+	153200898	153200899	255,0,0
chrX	118532808	118532809	cg02232922	0	+	118532808	118532809	255,0,0
chrX	130217382	130217383	cg02233493	0	+	130217382	130217383	255,0,0
chrX	51487528	51487529	cg02239640	0	+	51487528	51487529	255,0,0
chrX	125686939	125686940	cg02261899	0	+	125686939	125686940	255,0,0
chrX	47521425	47521426	cg02263204	0	+	47521425	47521426	255,0,0
chrX	38082313	38082314	cg02263509	0	+	38082313	38082314	255,0,0
chrX	84500027	84500028	cg02263675	0	+	84500027	84500028	255,0,0
chrX	9431325	9431326	cg02263717	0	+	9431325	9431326	255,0,0
chrX	148586733	148586734	cg02264182	0	+	148586733	148586734	255,0,0
chrX	133594950	133594951	cg02264284	0	+	133594950	133594951	255,0,0
chrX	100075239	100075240	cg02265919	0	+	100075239	100075240	255,0,0
chrX	133370917	133370918	cg02266197	0	+	133370917	133370918	255,0,0
chrX	68348464	68348465	cg02268650	0	+	68348464	68348465	255,0,0
chrX	107338893	107338894	cg02272668	0	+	107338893	107338894	255,0,0
chrX	153029149	153029150	cg02273788	0	+	153029149	153029150	255,0,0
chrX	119763814	119763815	cg02274705	0	+	119763814	119763815	255,0,0
chrX	12739262	12739263	cg02275016	0	+	12739262	12739263	255,0,0
chrX	102531008	102531009	cg02275875	0	+	102531008	102531009	255,0,0
chrX	10851873	10851874	cg02275924	0	+	10851873	10851874	255,0,0
chrX	132092574	132092575	cg02276461	0	+	132092574	132092575	255,0,0
chrX	153046893	153046894	cg02279124	0	+	153046893	153046894	255,0,0
chrX	151619996	151619997	cg02279464	0	+	151619996	151619997	255,0,0
chrX	15756051	15756052	cg02283106	0	+	15756051	15756052	255,0,0
chrX	103811659	103811660	cg02283535	0	+	103811659	103811660	255,0,0
chrX	135229381	135229382	cg02285254	0	+	135229381	135229382	255,0,0
chrX	106516173	106516174	cg02285579	0	+	106516173	106516174	255,0,0
chrX	17879423	17879424	cg02286623	0	+	17879423	17879424	255,0,0
chrX	16803666	16803667	cg02288017	0	+	16803666	16803667	255,0,0
chrX	135991581	135991582	cg02288667	0	+	135991581	135991582	255,0,0
chrX	47509946	47509947	cg02291897	0	+	47509946	47509947	255,0,0
chrX	57147871	57147872	cg02293258	0	+	57147871	57147872	255,0,0
chrX	117959262	117959263	cg02295369	0	+	117959262	117959263	255,0,0
chrX	100878361	100878362	cg02295504	0	+	100878361	100878362	255,0,0
chrX	106871825	106871826	cg02301364	0	+	106871825	106871826	255,0,0
chrX	129063772	129063773	cg02308199	0	+	129063772	129063773	255,0,0
chrX	48619641	48619642	cg02311013	0	+	48619641	48619642	255,0,0
chrX	129535799	129535800	cg02318959	0	+	129535799	129535800	255,0,0
chrX	62974432	62974433	cg02326006	0	+	62974432	62974433	255,0,0
chrX	105066291	105066292	cg02327549	0	+	105066291	105066292	255,0,0
chrX	153740316	153740317	cg02329520	0	+	153740316	153740317	255,0,0
chrX	70402011	70402012	cg02330362	0	+	70402011	70402012	255,0,0
chrX	37026472	37026473	cg02332456	0	+	37026472	37026473	255,0,0
chrX	153707098	153707099	cg02333283	0	+	153707098	153707099	255,0,0
chrX	152220505	152220506	cg02336026	0	+	152220505	152220506	255,0,0
chrX	18693858	18693859	cg02336608	0	+	18693858	18693859	255,0,0
chrX	48815786	48815787	cg02337670	0	+	48815786	48815787	255,0,0
chrX	118891681	118891682	cg02341380	0	+	118891681	118891682	255,0,0
chrX	70364542	70364543	cg02345317	0	+	70364542	70364543	255,0,0
chrX	123466419	123466420	cg02350883	0	+	123466419	123466420	255,0,0
chrX	144901806	144901807	cg02352295	0	+	144901806	144901807	255,0,0
chrX	53449151	53449152	cg02353937	0	+	53449151	53449152	255,0,0
chrX	131351391	131351392	cg02354343	0	+	131351391	131351392	255,0,0
chrX	142113463	142113464	cg02360119	0	+	142113463	142113464	255,0,0
chrX	105855129	105855130	cg02360578	0	+	105855129	105855130	255,0,0
chrX	12974818	12974819	cg02362246	0	+	12974818	12974819	255,0,0
chrX	149840936	149840937	cg02366635	0	+	149840936	149840937	255,0,0
chrX	26212856	26212857	cg02369904	0	+	26212856	26212857	255,0,0
chrX	106241675	106241676	cg02370478	0	+	106241675	106241676	255,0,0
chrX	101967144	101967145	cg02376524	0	+	101967144	101967145	255,0,0
chrX	72435116	72435117	cg02379437	0	+	72435116	72435117	255,0,0
chrX	48367222	48367223	cg02386310	0	+	48367222	48367223	255,0,0
chrX	64258521	64258522	cg02388446	0	+	64258521	64258522	255,0,0
chrX	52961667	52961668	cg02392508	0	+	52961667	52961668	255,0,0
chrX	43809038	43809039	cg02393514	0	+	43809038	43809039	255,0,0
chrX	74493591	74493592	cg02395364	0	+	74493591	74493592	255,0,0
chrX	19988368	19988369	cg02396917	0	+	19988368	19988369	255,0,0
chrX	15511683	15511684	cg02402307	0	+	15511683	15511684	255,0,0
chrX	150395247	150395248	cg02413104	0	+	150395247	150395248	255,0,0
chrX	136112267	136112268	cg02416822	0	+	136112267	136112268	255,0,0
chrX	21958683	21958684	cg02417823	0	+	21958683	21958684	255,0,0
chrX	47929087	47929088	cg02419467	0	+	47929087	47929088	255,0,0
chrX	118587301	118587302	cg02424254	0	+	118587301	118587302	255,0,0
chrX	47084400	47084401	cg02424670	0	+	47084400	47084401	255,0,0
chrX	79589736	79589737	cg02425869	0	+	79589736	79589737	255,0,0
chrX	149716603	149716604	cg02433685	0	+	149716603	149716604	255,0,0
chrX	39969102	39969103	cg02433927	0	+	39969102	39969103	255,0,0
chrX	71521493	71521494	cg02437314	0	+	71521493	71521494	255,0,0
chrX	153697530	153697531	cg02438576	0	+	153697530	153697531	255,0,0
chrX	133118131	133118132	cg02442693	0	+	133118131	133118132	255,0,0
chrX	132092771	132092772	cg02447370	0	+	132092771	132092772	255,0,0
chrX	103401251	103401252	cg02454309	0	+	103401251	103401252	255,0,0
chrX	117479352	117479353	cg02456261	0	+	117479352	117479353	255,0,0
chrX	139868077	139868078	cg02457752	0	+	139868077	139868078	255,0,0
chrX	150343096	150343097	cg02458532	0	+	150343096	150343097	255,0,0
chrX	118356755	118356756	cg02459151	0	+	118356755	118356756	255,0,0
chrX	153084909	153084910	cg02459704	0	+	153084909	153084910	255,0,0
chrX	153533341	153533342	cg02469604	0	+	153533341	153533342	255,0,0
chrX	70364538	70364539	cg02471578	0	+	70364538	70364539	255,0,0
chrX	48815855	48815856	cg02480419	0	+	48815855	48815856	255,0,0
chrX	55101409	55101410	cg02490931	0	+	55101409	55101410	255,0,0
chrX	136631808	136631809	cg02492445	0	+	136631808	136631809	255,0,0
chrX	56590361	56590362	cg02492740	0	+	56590361	56590362	255,0,0
chrX	70442742	70442743	cg02495057	0	+	70442742	70442743	255,0,0
chrX	3227458	3227459	cg02495306	0	+	3227458	3227459	255,0,0
chrX	34406153	34406154	cg02495445	0	+	34406153	34406154	255,0,0
chrX	21958618	21958619	cg02496423	0	+	21958618	21958619	255,0,0
chrX	69352974	69352975	cg02497062	0	+	69352974	69352975	255,0,0
chrX	52674355	52674356	cg02497718	0	+	52674355	52674356	255,0,0
chrX	153401596	153401597	cg02498747	0	+	153401596	153401597	255,0,0
chrX	99891812	99891813	cg02501924	0	+	99891812	99891813	255,0,0
chrX	151904506	151904507	cg02504280	0	+	151904506	151904507	255,0,0
chrX	140992416	140992417	cg02504617	0	+	140992416	140992417	255,0,0
chrX	133675432	133675433	cg02505036	0	+	133675432	133675433	255,0,0
chrX	39868152	39868153	cg02506527	0	+	39868152	39868153	255,0,0
chrX	123095691	123095692	cg02510708	0	+	123095691	123095692	255,0,0
chrX	50557799	50557800	cg02512611	0	+	50557799	50557800	255,0,0
chrX	148716329	148716330	cg02514307	0	+	148716329	148716330	255,0,0
chrX	12992794	12992795	cg02522370	0	+	12992794	12992795	255,0,0
chrX	134232831	134232832	cg02523105	0	+	134232831	134232832	255,0,0
chrX	118207539	118207540	cg02529390	0	+	118207539	118207540	255,0,0
chrX	37545374	37545375	cg02533866	0	+	37545374	37545375	255,0,0
chrX	130205509	130205510	cg02534780	0	+	130205509	130205510	255,0,0
chrX	100547964	100547965	cg02537091	0	+	100547964	100547965	255,0,0
chrX	144712517	144712518	cg02537612	0	+	144712517	144712518	255,0,0
chrX	47004145	47004146	cg02538330	0	+	47004145	47004146	255,0,0
chrX	24483091	24483092	cg02539591	0	+	24483091	24483092	255,0,0
chrX	49297284	49297285	cg02540297	0	+	49297284	49297285	255,0,0
chrX	39866757	39866758	cg02540440	0	+	39866757	39866758	255,0,0
chrX	19002581	19002582	cg02540826	0	+	19002581	19002582	255,0,0
chrX	103333653	103333654	cg02541160	0	+	103333653	103333654	255,0,0
chrX	129252576	129252577	cg02543363	0	+	129252576	129252577	255,0,0
chrX	71497223	71497224	cg02546818	0	+	71497223	71497224	255,0,0
chrX	48591920	48591921	cg02547155	0	+	48591920	48591921	255,0,0
chrX	8751686	8751687	cg02547167	0	+	8751686	8751687	255,0,0
chrX	103087379	103087380	cg02547323	0	+	103087379	103087380	255,0,0
chrX	131573633	131573634	cg02549418	0	+	131573633	131573634	255,0,0
chrX	38663483	38663484	cg02559685	0	+	38663483	38663484	255,0,0
chrX	71371654	71371655	cg02560273	0	+	71371654	71371655	255,0,0
chrX	45020056	45020057	cg02564124	0	+	45020056	45020057	255,0,0
chrX	133927854	133927855	cg02569468	0	+	133927854	133927855	255,0,0
chrX	48814805	48814806	cg02573613	0	+	48814805	48814806	255,0,0
chrX	71497300	71497301	cg02575859	0	+	71497300	71497301	255,0,0
chrX	55291357	55291358	cg02576548	0	+	55291357	55291358	255,0,0
chrX	152988657	152988658	cg02579620	0	+	152988657	152988658	255,0,0
chrX	105421601	105421602	cg02580986	0	+	105421601	105421602	255,0,0
chrX	47092036	47092037	cg02581653	0	+	47092036	47092037	255,0,0
chrX	134478015	134478016	cg02581727	0	+	134478015	134478016	255,0,0
chrX	152860530	152860531	cg02582887	0	+	152860530	152860531	255,0,0
chrX	112083503	112083504	cg02583883	0	+	112083503	112083504	255,0,0
chrX	21393897	21393898	cg02586883	0	+	21393897	21393898	255,0,0
chrX	56589767	56589768	cg02587153	0	+	56589767	56589768	255,0,0
chrX	137951088	137951089	cg02588867	0	+	137951088	137951089	255,0,0
chrX	148586937	148586938	cg02589074	0	+	148586937	148586938	255,0,0
chrX	106161450	106161451	cg02590287	0	+	106161450	106161451	255,0,0
chrX	56258439	56258440	cg02590710	0	+	56258439	56258440	255,0,0
chrX	106449822	106449823	cg02597128	0	+	106449822	106449823	255,0,0
chrX	134155240	134155241	cg02599583	0	+	134155240	134155241	255,0,0
chrX	111885770	111885771	cg02600622	0	+	111885770	111885771	255,0,0
chrX	80259472	80259473	cg02600772	0	+	80259472	80259473	255,0,0
chrX	40026843	40026844	cg02602182	0	+	40026843	40026844	255,0,0
chrX	153199712	153199713	cg02602300	0	+	153199712	153199713	255,0,0
chrX	49028147	49028148	cg02602528	0	+	49028147	49028148	255,0,0
chrX	39547824	39547825	cg02603022	0	+	39547824	39547825	255,0,0
chrX	154032628	154032629	cg02604836	0	+	154032628	154032629	255,0,0
chrX	153247498	153247499	cg02611122	0	+	153247498	153247499	255,0,0
chrX	152066734	152066735	cg02615131	0	+	152066734	152066735	255,0,0
chrX	18239012	18239013	cg02616434	0	+	18239012	18239013	255,0,0
chrX	69455616	69455617	cg02616921	0	+	69455616	69455617	255,0,0
chrX	13707693	13707694	cg02620228	0	+	13707693	13707694	255,0,0
chrX	67867675	67867676	cg02621658	0	+	67867675	67867676	255,0,0
chrX	24483230	24483231	cg02623256	0	+	24483230	24483231	255,0,0
chrX	150067275	150067276	cg02623604	0	+	150067275	150067276	255,0,0
chrX	24043391	24043392	cg02624484	0	+	24043391	24043392	255,0,0
chrX	66793271	66793272	cg02625237	0	+	66793271	66793272	255,0,0
chrX	100914837	100914838	cg02626719	0	+	100914837	100914838	255,0,0
chrX	33146499	33146500	cg02629615	0	+	33146499	33146500	255,0,0
chrX	138285539	138285540	cg02629737	0	+	138285539	138285540	255,0,0
chrX	150153135	150153136	cg02634083	0	+	150153135	150153136	255,0,0
chrX	146313212	146313213	cg02634141	0	+	146313212	146313213	255,0,0
chrX	122866441	122866442	cg02634916	0	+	122866441	122866442	255,0,0
chrX	129338225	129338226	cg02637882	0	+	129338225	129338226	255,0,0
chrX	3761066	3761067	cg02637978	0	+	3761066	3761067	255,0,0
chrX	37028773	37028774	cg02639619	0	+	37028773	37028774	255,0,0
chrX	70273112	70273113	cg02639793	0	+	70273112	70273113	255,0,0
chrX	73073262	73073263	cg02644889	0	+	73073262	73073263	255,0,0
chrX	134656104	134656105	cg02645343	0	+	134656104	134656105	255,0,0
chrX	135849064	135849065	cg02647042	0	+	135849064	135849065	255,0,0
chrX	11775784	11775785	cg02647401	0	+	11775784	11775785	255,0,0
chrX	119384791	119384792	cg02649608	0	+	119384791	119384792	255,0,0
chrX	25031207	25031208	cg02651788	0	+	25031207	25031208	255,0,0
chrX	79591128	79591129	cg02665388	0	+	79591128	79591129	255,0,0
chrX	74146241	74146242	cg02671603	0	+	74146241	74146242	255,0,0
chrX	57937003	57937004	cg02678356	0	+	57937003	57937004	255,0,0
chrX	153628672	153628673	cg02684842	0	+	153628672	153628673	255,0,0
chrX	39956796	39956797	cg02685544	0	+	39956796	39956797	255,0,0
chrX	71527605	71527606	cg02690554	0	+	71527605	71527606	255,0,0
chrX	39941629	39941630	cg02693068	0	+	39941629	39941630	255,0,0
chrX	135580097	135580098	cg02698615	0	+	135580097	135580098	255,0,0
chrX	129065550	129065551	cg02699127	0	+	129065550	129065551	255,0,0
chrX	8696914	8696915	cg02702444	0	+	8696914	8696915	255,0,0
chrX	153603481	153603482	cg02710173	0	+	153603481	153603482	255,0,0
chrX	53023878	53023879	cg02712399	0	+	53023878	53023879	255,0,0
chrX	55515314	55515315	cg02714202	0	+	55515314	55515315	255,0,0
chrX	30265187	30265188	cg02714462	0	+	30265187	30265188	255,0,0
chrX	68836609	68836610	cg02714492	0	+	68836609	68836610	255,0,0
chrX	138528983	138528984	cg02722239	0	+	138528983	138528984	255,0,0
chrX	13707134	13707135	cg02723311	0	+	13707134	13707135	255,0,0
chrX	30577299	30577300	cg02725485	0	+	30577299	30577300	255,0,0
chrX	48367968	48367969	cg02725692	0	+	48367968	48367969	255,0,0
chrX	38211885	38211886	cg02726808	0	+	38211885	38211886	255,0,0
chrX	152066327	152066328	cg02732801	0	+	152066327	152066328	255,0,0
chrX	119604443	119604444	cg02733596	0	+	119604443	119604444	255,0,0
chrX	103500873	103500874	cg02733659	0	+	103500873	103500874	255,0,0
chrX	53710670	53710671	cg02734755	0	+	53710670	53710671	255,0,0
chrX	19443221	19443222	cg02741829	0	+	19443221	19443222	255,0,0
chrX	153776357	153776358	cg02742139	0	+	153776357	153776358	255,0,0
chrX	153284102	153284103	cg02742918	0	+	153284102	153284103	255,0,0
chrX	24665457	24665458	cg02742990	0	+	24665457	24665458	255,0,0
chrX	148550981	148550982	cg02743552	0	+	148550981	148550982	255,0,0
chrX	103294518	103294519	cg02746718	0	+	103294518	103294519	255,0,0
chrX	69671885	69671886	cg02752267	0	+	69671885	69671886	255,0,0
chrX	44403387	44403388	cg02754763	0	+	44403387	44403388	255,0,0
chrX	49159826	49159827	cg02755446	0	+	49159826	49159827	255,0,0
chrX	54663811	54663812	cg02756254	0	+	54663811	54663812	255,0,0
chrX	106693691	106693692	cg02756511	0	+	106693691	106693692	255,0,0
chrX	15376139	15376140	cg02758183	0	+	15376139	15376140	255,0,0
chrX	134427882	134427883	cg02763888	0	+	134427882	134427883	255,0,0
chrX	16966892	16966893	cg02764898	0	+	16966892	16966893	255,0,0
chrX	70444254	70444255	cg02769235	0	+	70444254	70444255	255,0,0
chrX	119603232	119603233	cg02770249	0	+	119603232	119603233	255,0,0
chrX	39872203	39872204	cg02770794	0	+	39872203	39872204	255,0,0
chrX	152992264	152992265	cg02772106	0	+	152992264	152992265	255,0,0
chrX	115567581	115567582	cg02772823	0	+	115567581	115567582	255,0,0
chrX	134654286	134654287	cg02773050	0	+	134654286	134654287	255,0,0
chrX	107069062	107069063	cg02773151	0	+	107069062	107069063	255,0,0
chrX	52826716	52826717	cg02773688	0	+	52826716	52826717	255,0,0
chrX	79588659	79588660	cg02774269	0	+	79588659	79588660	255,0,0
chrX	68048000	68048001	cg02775175	0	+	68048000	68048001	255,0,0
chrX	64708685	64708686	cg02775256	0	+	64708685	64708686	255,0,0
chrX	99899133	99899134	cg02779592	0	+	99899133	99899134	255,0,0
chrX	128631360	128631361	cg02779729	0	+	128631360	128631361	255,0,0
chrX	132547234	132547235	cg02784144	0	+	132547234	132547235	255,0,0
chrX	153236082	153236083	cg02791948	0	+	153236082	153236083	255,0,0
chrX	47383108	47383109	cg02799972	0	+	47383108	47383109	255,0,0
chrX	134478750	134478751	cg02803670	0	+	134478750	134478751	255,0,0
chrX	133506995	133506996	cg02804166	0	+	133506995	133506996	255,0,0
chrX	48955533	48955534	cg02804708	0	+	48955533	48955534	255,0,0
chrX	138285860	138285861	cg02804757	0	+	138285860	138285861	255,0,0
chrX	64255551	64255552	cg02805922	0	+	64255551	64255552	255,0,0
chrX	28604225	28604226	cg02809570	0	+	28604225	28604226	255,0,0
chrX	9433102	9433103	cg02810043	0	+	9433102	9433103	255,0,0
chrX	65260231	65260232	cg02811156	0	+	65260231	65260232	255,0,0
chrX	135249965	135249966	cg02811588	0	+	135249965	135249966	255,0,0
chrX	21676080	21676081	cg02812399	0	+	21676080	21676081	255,0,0
chrX	150867809	150867810	cg02814558	0	+	150867809	150867810	255,0,0
chrX	133930258	133930259	cg02817683	0	+	133930258	133930259	255,0,0
chrX	24168271	24168272	cg02817946	0	+	24168271	24168272	255,0,0
chrX	140926408	140926409	cg02818322	0	+	140926408	140926409	255,0,0
chrX	152938697	152938698	cg02819256	0	+	152938697	152938698	255,0,0
chrX	52006311	52006312	cg02819404	0	+	52006311	52006312	255,0,0
chrX	135579080	135579081	cg02821380	0	+	135579080	135579081	255,0,0
chrX	152906666	152906667	cg02830187	0	+	152906666	152906667	255,0,0
chrX	27481148	27481149	cg02830744	0	+	27481148	27481149	255,0,0
chrX	124339929	124339930	cg02830865	0	+	124339929	124339930	255,0,0
chrX	133792598	133792599	cg02831668	0	+	133792598	133792599	255,0,0
chrX	147062703	147062704	cg02834125	0	+	147062703	147062704	255,0,0
chrX	37849862	37849863	cg02835735	0	+	37849862	37849863	255,0,0
chrX	132095359	132095360	cg02836821	0	+	132095359	132095360	255,0,0
chrX	119133090	119133091	cg02839824	0	+	119133090	119133091	255,0,0
chrX	57162354	57162355	cg02841824	0	+	57162354	57162355	255,0,0
chrX	139587183	139587184	cg02847500	0	+	139587183	139587184	255,0,0
chrX	21858178	21858179	cg02853686	0	+	21858178	21858179	255,0,0
chrX	153734471	153734472	cg02855049	0	+	153734471	153734472	255,0,0
chrX	48769318	48769319	cg02856792	0	+	48769318	48769319	255,0,0
chrX	39684998	39684999	cg02857405	0	+	39684998	39684999	255,0,0
chrX	26155147	26155148	cg02858817	0	+	26155147	26155148	255,0,0
chrX	19140358	19140359	cg02859554	0	+	19140358	19140359	255,0,0
chrX	9001350	9001351	cg02860323	0	+	9001350	9001351	255,0,0
chrX	130192364	130192365	cg02864732	0	+	130192364	130192365	255,0,0
chrX	136132808	136132809	cg02868201	0	+	136132808	136132809	255,0,0
chrX	153775261	153775262	cg02869694	0	+	153775261	153775262	255,0,0
chrX	153626454	153626455	cg02871887	0	+	153626454	153626455	255,0,0
chrX	95939847	95939848	cg02875834	0	+	95939847	95939848	255,0,0
chrX	123047039	123047040	cg02877744	0	+	123047039	123047040	255,0,0
chrX	24692175	24692176	cg02878966	0	+	24692175	24692176	255,0,0
chrX	69672414	69672415	cg02879223	0	+	69672414	69672415	255,0,0
chrX	151811909	151811910	cg02879659	0	+	151811909	151811910	255,0,0
chrX	45707019	45707020	cg02880544	0	+	45707019	45707020	255,0,0
chrX	62647795	62647796	cg02881531	0	+	62647795	62647796	255,0,0
chrX	49126156	49126157	cg02882301	0	+	49126156	49126157	255,0,0
chrX	53460670	53460671	cg02883100	0	+	53460670	53460671	255,0,0
chrX	70335117	70335118	cg02890529	0	+	70335117	70335118	255,0,0
chrX	129114961	129114962	cg02890812	0	+	129114961	129114962	255,0,0
chrX	41192528	41192529	cg02892589	0	+	41192528	41192529	255,0,0
chrX	153655822	153655823	cg02893780	0	+	153655822	153655823	255,0,0
chrX	118284616	118284617	cg02894810	0	+	118284616	118284617	255,0,0
chrX	153190026	153190027	cg02895192	0	+	153190026	153190027	255,0,0
chrX	47441580	47441581	cg02896361	0	+	47441580	47441581	255,0,0
chrX	54385393	54385394	cg02896496	0	+	54385393	54385394	255,0,0
chrX	129194508	129194509	cg02902015	0	+	129194508	129194509	255,0,0
chrX	63616176	63616177	cg02904064	0	+	63616176	63616177	255,0,0
chrX	40126246	40126247	cg02904184	0	+	40126246	40126247	255,0,0
chrX	37026363	37026364	cg02907441	0	+	37026363	37026364	255,0,0
chrX	153093783	153093784	cg02907689	0	+	153093783	153093784	255,0,0
chrX	20284696	20284697	cg02909397	0	+	20284696	20284697	255,0,0
chrX	37606061	37606062	cg02910451	0	+	37606061	37606062	255,0,0
chrX	136649807	136649808	cg02912158	0	+	136649807	136649808	255,0,0
chrX	105935884	105935885	cg02914047	0	+	105935884	105935885	255,0,0
chrX	150863330	150863331	cg02915422	0	+	150863330	150863331	255,0,0
chrX	114141865	114141866	cg02918903	0	+	114141865	114141866	255,0,0
chrX	103217050	103217051	cg02921294	0	+	103217050	103217051	255,0,0
chrX	146993432	146993433	cg02921434	0	+	146993432	146993433	255,0,0
chrX	68759321	68759322	cg02923300	0	+	68759321	68759322	255,0,0
chrX	33146608	33146609	cg02924298	0	+	33146608	33146609	255,0,0
chrX	43741600	43741601	cg02929371	0	+	43741600	43741601	255,0,0
chrX	153586556	153586557	cg02931149	0	+	153586556	153586557	255,0,0
chrX	40002442	40002443	cg02931660	0	+	40002442	40002443	255,0,0
chrX	47693229	47693230	cg02932763	0	+	47693229	47693230	255,0,0
chrX	40031549	40031550	cg02932805	0	+	40031549	40031550	255,0,0
chrX	70890708	70890709	cg02934226	0	+	70890708	70890709	255,0,0
chrX	100075530	100075531	cg02934281	0	+	100075530	100075531	255,0,0
chrX	129147514	129147515	cg02935635	0	+	129147514	129147515	255,0,0
chrX	125687206	125687207	cg02936076	0	+	125687206	125687207	255,0,0
chrX	135962198	135962199	cg02936290	0	+	135962198	135962199	255,0,0
chrX	49687791	49687792	cg02937293	0	+	49687791	49687792	255,0,0
chrX	25022846	25022847	cg02938958	0	+	25022846	25022847	255,0,0
chrX	22290483	22290484	cg02939216	0	+	22290483	22290484	255,0,0
chrX	18443707	18443708	cg02939364	0	+	18443707	18443708	255,0,0
chrX	100306692	100306693	cg02940028	0	+	100306692	100306693	255,0,0
chrX	153536951	153536952	cg02940221	0	+	153536951	153536952	255,0,0
chrX	47696227	47696228	cg02944422	0	+	47696227	47696228	255,0,0
chrX	23757952	23757953	cg02949713	0	+	23757952	23757953	255,0,0
chrX	58562769	58562770	cg02952681	0	+	58562769	58562770	255,0,0
chrX	47489469	47489470	cg02952729	0	+	47489469	47489470	255,0,0
chrX	100351157	100351158	cg02953041	0	+	100351157	100351158	255,0,0
chrX	84258790	84258791	cg02954623	0	+	84258790	84258791	255,0,0
chrX	11445761	11445762	cg02969243	0	+	11445761	11445762	255,0,0
chrX	49021147	49021148	cg02971064	0	+	49021147	49021148	255,0,0
chrX	70887791	70887792	cg02971392	0	+	70887791	70887792	255,0,0
chrX	135991926	135991927	cg02971902	0	+	135991926	135991927	255,0,0
chrX	153220894	153220895	cg02973417	0	+	153220894	153220895	255,0,0
chrX	153220875	153220876	cg02973734	0	+	153220875	153220876	255,0,0
chrX	149106459	149106460	cg02973971	0	+	149106459	149106460	255,0,0
chrX	51075125	51075126	cg02975846	0	+	51075125	51075126	255,0,0
chrX	40482441	40482442	cg02977829	0	+	40482441	40482442	255,0,0
chrX	92928670	92928671	cg02981877	0	+	92928670	92928671	255,0,0
chrX	13670523	13670524	cg02989381	0	+	13670523	13670524	255,0,0
chrX	24329622	24329623	cg02990147	0	+	24329622	24329623	255,0,0
chrX	106961540	106961541	cg02991082	0	+	106961540	106961541	255,0,0
chrX	135729972	135729973	cg02992767	0	+	135729972	135729973	255,0,0
chrX	102320379	102320380	cg02992777	0	+	102320379	102320380	255,0,0
chrX	137750891	137750892	cg02994237	0	+	137750891	137750892	255,0,0
chrX	154033408	154033409	cg02994943	0	+	154033408	154033409	255,0,0
chrX	40126572	40126573	cg02997061	0	+	40126572	40126573	255,0,0
chrX	114251837	114251838	cg02998206	0	+	114251837	114251838	255,0,0
chrX	100640795	100640796	cg02998933	0	+	100640795	100640796	255,0,0
chrX	102026715	102026716	cg02999370	0	+	102026715	102026716	255,0,0
chrX	47038479	47038480	cg03003036	0	+	47038479	47038480	255,0,0
chrX	13956165	13956166	cg03003060	0	+	13956165	13956166	255,0,0
chrX	100078904	100078905	cg03005718	0	+	100078904	100078905	255,0,0
chrX	153190588	153190589	cg03008405	0	+	153190588	153190589	255,0,0
chrX	18693161	18693162	cg03010388	0	+	18693161	18693162	255,0,0
chrX	75392954	75392955	cg03019024	0	+	75392954	75392955	255,0,0
chrX	13706961	13706962	cg03019842	0	+	13706961	13706962	255,0,0
chrX	144898809	144898810	cg03020597	0	+	144898809	144898810	255,0,0
chrX	48329277	48329278	cg03021892	0	+	48329277	48329278	255,0,0
chrX	135053853	135053854	cg03022736	0	+	135053853	135053854	255,0,0
chrX	129090469	129090470	cg03022791	0	+	129090469	129090470	255,0,0
chrX	106693521	106693522	cg03024957	0	+	106693521	106693522	255,0,0
chrX	153716661	153716662	cg03025340	0	+	153716661	153716662	255,0,0
chrX	152961017	152961018	cg03025466	0	+	152961017	152961018	255,0,0
chrX	144906671	144906672	cg03025760	0	+	144906671	144906672	255,0,0
chrX	100075082	100075083	cg03026311	0	+	100075082	100075083	255,0,0
chrX	153523872	153523873	cg03027462	0	+	153523872	153523873	255,0,0
chrX	20431328	20431329	cg03028216	0	+	20431328	20431329	255,0,0
chrX	153996717	153996718	cg03028851	0	+	153996717	153996718	255,0,0
chrX	21959699	21959700	cg03031357	0	+	21959699	21959700	255,0,0
chrX	103031373	103031374	cg03031520	0	+	103031373	103031374	255,0,0
chrX	99662931	99662932	cg03035653	0	+	99662931	99662932	255,0,0
chrX	25031599	25031600	cg03038395	0	+	25031599	25031600	255,0,0
chrX	83757498	83757499	cg03039483	0	+	83757498	83757499	255,0,0
chrX	131624076	131624077	cg03040210	0	+	131624076	131624077	255,0,0
chrX	15809022	15809023	cg03043267	0	+	15809022	15809023	255,0,0
chrX	7066182	7066183	cg03043405	0	+	7066182	7066183	255,0,0
chrX	86771550	86771551	cg03043911	0	+	86771550	86771551	255,0,0
chrX	46302683	46302684	cg03044250	0	+	46302683	46302684	255,0,0
chrX	152735583	152735584	cg03046946	0	+	152735583	152735584	255,0,0
chrX	16888621	16888622	cg03048084	0	+	16888621	16888622	255,0,0
chrX	153285653	153285654	cg03050491	0	+	153285653	153285654	255,0,0
chrX	73641072	73641073	cg03055372	0	+	73641072	73641073	255,0,0
chrX	71352047	71352048	cg03056321	0	+	71352047	71352048	255,0,0
chrX	149861682	149861683	cg03056849	0	+	149861682	149861683	255,0,0
chrX	105855295	105855296	cg03057808	0	+	105855295	105855296	255,0,0
chrX	40125479	40125480	cg03058616	0	+	40125479	40125480	255,0,0
chrX	100547590	100547591	cg03060488	0	+	100547590	100547591	255,0,0
chrX	130964930	130964931	cg03073000	0	+	130964930	130964931	255,0,0
chrX	40011384	40011385	cg03088756	0	+	40011384	40011385	255,0,0
chrX	79686881	79686882	cg03089994	0	+	79686881	79686882	255,0,0
chrX	103294168	103294169	cg03090449	0	+	103294168	103294169	255,0,0
chrX	11284829	11284830	cg03094405	0	+	11284829	11284830	255,0,0
chrX	66765288	66765289	cg03096488	0	+	66765288	66765289	255,0,0
chrX	138285921	138285922	cg03100923	0	+	138285921	138285922	255,0,0
chrX	11157545	11157546	cg03100992	0	+	11157545	11157546	255,0,0
chrX	70128653	70128654	cg03101044	0	+	70128653	70128654	255,0,0
chrX	120181503	120181504	cg03102729	0	+	120181503	120181504	255,0,0
chrX	41192537	41192538	cg03102848	0	+	41192537	41192538	255,0,0
chrX	135579223	135579224	cg03104298	0	+	135579223	135579224	255,0,0
chrX	12993213	12993214	cg03120461	0	+	12993213	12993214	255,0,0
chrX	125687719	125687720	cg03121419	0	+	125687719	125687720	255,0,0
chrX	14024916	14024917	cg03122476	0	+	14024916	14024917	255,0,0
chrX	119077819	119077820	cg03122511	0	+	119077819	119077820	255,0,0
chrX	48432278	48432279	cg03128268	0	+	48432278	48432279	255,0,0
chrX	64708842	64708843	cg03130686	0	+	64708842	64708843	255,0,0
chrX	46937657	46937658	cg03139204	0	+	46937657	46937658	255,0,0
chrX	40027581	40027582	cg03140487	0	+	40027581	40027582	255,0,0
chrX	11775721	11775722	cg03147775	0	+	11775721	11775722	255,0,0
chrX	47053030	47053031	cg03149049	0	+	47053030	47053031	255,0,0
chrX	148713278	148713279	cg03157806	0	+	148713278	148713279	255,0,0
chrX	70272389	70272390	cg03159767	0	+	70272389	70272390	255,0,0
chrX	24168809	24168810	cg03159836	0	+	24168809	24168810	255,0,0
chrX	39962048	39962049	cg03161453	0	+	39962048	39962049	255,0,0
chrX	80065460	80065461	cg03164831	0	+	80065460	80065461	255,0,0
chrX	150348082	150348083	cg03165260	0	+	150348082	150348083	255,0,0
chrX	152760166	152760167	cg03166428	0	+	152760166	152760167	255,0,0
chrX	40506980	40506981	cg03169432	0	+	40506980	40506981	255,0,0
chrX	16889151	16889152	cg03171708	0	+	16889151	16889152	255,0,0
chrX	154254935	154254936	cg03172171	0	+	154254935	154254936	255,0,0
chrX	40066116	40066117	cg03174501	0	+	40066116	40066117	255,0,0
chrX	35937777	35937778	cg03176466	0	+	35937777	35937778	255,0,0
chrX	153236769	153236770	cg03177323	0	+	153236769	153236770	255,0,0
chrX	100646161	100646162	cg03181214	0	+	100646161	100646162	255,0,0
chrX	154522140	154522141	cg03183094	0	+	154522140	154522141	255,0,0
chrX	133677119	133677120	cg03183106	0	+	133677119	133677120	255,0,0
chrX	9984976	9984977	cg03184366	0	+	9984976	9984977	255,0,0
chrX	10851837	10851838	cg03188519	0	+	10851837	10851838	255,0,0
[truncated: 483,513 more rows]
