# Supplementary material for: Additional annotation enhances potential for biologically-relevant analysis of the Illumina Infinium HumanMethylation450 BeadChip array
Source: Epigenetics Chromatin. 2013 Mar 3;6:4. doi: 10.1186/1756-8935-6-4 (PMC3740789; doi:10.1186/1756-8935-6-4)
Supplement: Additional file 16 — UCSC track of HC/IC CpG islands. [file 1756-8935-6-4-S16.txt]

track name="CpG islands" description="HC/IC CpG islands" visibility=2 itemRgb="On"
chr1	10295	11372	chr1_ICshore:10295-11372	0	+	10295	11372	127,255,0
chr1	12643	12849	chr1_IC:12643-12849	0	+	12643	12849	127,255,0
chr1	14887	15107	chr1_IC:14887-15107	0	+	14887	15107	127,255,0
chr1	16475	16700	chr1_IC:16475-16700	0	+	16475	16700	127,255,0
chr1	17829	18038	chr1_IC:17829-18038	0	+	17829	18038	127,255,0
chr1	18728	18952	chr1_IC:18728-18952	0	+	18728	18952	127,255,0
chr1	19085	19344	chr1_IC:19085-19344	0	+	19085	19344	127,255,0
chr1	20102	20317	chr1_IC:20102-20317	0	+	20102	20317	127,255,0
chr1	21084	21293	chr1_IC:21084-21293	0	+	21084	21293	127,255,0
chr1	22337	22546	chr1_IC:22337-22546	0	+	22337	22546	127,255,0
chr1	24759	25006	chr1_IC:24759-25006	0	+	24759	25006	127,255,0
chr1	26653	27157	chr1_IC:26653-27157	0	+	26653	27157	127,255,0
chr1	28625	30179	chr1_ICshore:28625-30179	0	+	28625	30179	127,255,0
chr1	36763	37054	chr1_IC:36763-37054	0	+	36763	37054	127,255,0
chr1	51428	52005	chr1_ICshore:51428-52005	0	+	51428	52005	127,255,0
chr1	61921	62124	chr1_IC:61921-62124	0	+	61921	62124	127,255,0
chr1	76857	77105	chr1_IC:76857-77105	0	+	76857	77105	127,255,0
chr1	80772	81135	chr1_IC:80772-81135	0	+	80772	81135	127,255,0
chr1	88301	88987	chr1_IC:88301-88987	0	+	88301	88987	127,255,0
chr1	90910	91139	chr1_IC:90910-91139	0	+	90910	91139	127,255,0
chr1	94223	94442	chr1_IC:94223-94442	0	+	94223	94442	127,255,0
chr1	103043	103282	chr1_IC:103043-103282	0	+	103043	103282	127,255,0
chr1	121169	121624	chr1_IC:121169-121624	0	+	121169	121624	127,255,0
chr1	127849	128058	chr1_IC:127849-128058	0	+	127849	128058	127,255,0
chr1	128717	128942	chr1_IC:128717-128942	0	+	128717	128942	127,255,0
chr1	131622	131846	chr1_IC:131622-131846	0	+	131622	131846	127,255,0
chr1	132271	132512	chr1_IC:132271-132512	0	+	132271	132512	127,255,0
chr1	134013	134442	chr1_IC:134013-134442	0	+	134013	134442	127,255,0
chr1	134927	135871	chr1_IC:134927-135871	0	+	134927	135871	127,255,0
chr1	136033	137378	chr1_IC:136033-137378	0	+	136033	137378	127,255,0
chr1	137529	138346	chr1_IC:137529-138346	0	+	137529	138346	127,255,0
chr1	139804	140121	chr1_IC:139804-140121	0	+	139804	140121	127,255,0
chr1	150772	151154	chr1_IC:150772-151154	0	+	150772	151154	127,255,0
chr1	154519	154728	chr1_IC:154519-154728	0	+	154519	154728	127,255,0
chr1	159299	159593	chr1_IC:159299-159593	0	+	159299	159593	127,255,0
chr1	164315	164609	chr1_IC:164315-164609	0	+	164315	164609	127,255,0
chr1	167147	167356	chr1_IC:167147-167356	0	+	167147	167356	127,255,0
chr1	169074	169308	chr1_IC:169074-169308	0	+	169074	169308	127,255,0
chr1	174457	174666	chr1_IC:174457-174666	0	+	174457	174666	127,255,0
chr1	175128	175545	chr1_IC:175128-175545	0	+	175128	175545	127,255,0
chr1	228428	228811	chr1_IC:228428-228811	0	+	228428	228811	127,255,0
chr1	229555	229824	chr1_IC:229555-229824	0	+	229555	229824	127,255,0
chr1	237181	237400	chr1_IC:237181-237400	0	+	237181	237400	127,255,0
chr1	240562	240764	chr1_IC:240562-240764	0	+	240562	240764	127,255,0
chr1	249297	249610	chr1_IC:249297-249610	0	+	249297	249610	127,255,0
chr1	267485	267735	chr1_IC:267485-267735	0	+	267485	267735	127,255,0
chr1	320624	320939	chr1_IC:320624-320939	0	+	320624	320939	127,255,0
chr1	322065	322309	chr1_IC:322065-322309	0	+	322065	322309	127,255,0
chr1	324023	324344	chr1_IC:324023-324344	0	+	324023	324344	127,255,0
chr1	325815	326622	chr1_IC:325815-326622	0	+	325815	326622	127,255,0
chr1	326894	327206	chr1_IC:326894-327206	0	+	326894	327206	127,255,0
chr1	327493	328731	chr1_IC:327493-328731	0	+	327493	328731	127,255,0
chr1	328922	329391	chr1_IC:328922-329391	0	+	328922	329391	127,255,0
chr1	330120	330329	chr1_IC:330120-330329	0	+	330120	330329	127,255,0
chr1	330862	331094	chr1_IC:330862-331094	0	+	330862	331094	127,255,0
chr1	331503	331749	chr1_IC:331503-331749	0	+	331503	331749	127,255,0
chr1	334421	334646	chr1_IC:334421-334646	0	+	334421	334646	127,255,0
chr1	335284	335512	chr1_IC:335284-335512	0	+	335284	335512	127,255,0
chr1	341711	342168	chr1_IC:341711-342168	0	+	341711	342168	127,255,0
chr1	360321	360530	chr1_IC:360321-360530	0	+	360321	360530	127,255,0
chr1	405587	405826	chr1_IC:405587-405826	0	+	405587	405826	127,255,0
chr1	422197	422448	chr1_IC:422197-422448	0	+	422197	422448	127,255,0
chr1	430697	430906	chr1_IC:430697-430906	0	+	430697	430906	127,255,0
chr1	433573	433782	chr1_IC:433573-433782	0	+	433573	433782	127,255,0
chr1	435770	435979	chr1_IC:435770-435979	0	+	435770	435979	127,255,0
chr1	436602	438326	chr1_ICshore:436602-438326	0	+	436602	438326	127,255,0
chr1	439480	439700	chr1_IC:439480-439700	0	+	439480	439700	127,255,0
chr1	441399	441608	chr1_IC:441399-441608	0	+	441399	441608	127,255,0
chr1	441811	442532	chr1_ICshore:441811-442532	0	+	441811	442532	127,255,0
chr1	442980	443449	chr1_IC:442980-443449	0	+	442980	443449	127,255,0
chr1	448121	448353	chr1_IC:448121-448353	0	+	448121	448353	127,255,0
chr1	448930	451085	chr1_ICshore:448930-451085	0	+	448930	451085	127,255,0
chr1	452312	452687	chr1_IC:452312-452687	0	+	452312	452687	127,255,0
chr1	453936	454267	chr1_IC:453936-454267	0	+	453936	454267	127,255,0
chr1	455956	456165	chr1_IC:455956-456165	0	+	455956	456165	127,255,0
chr1	457157	457855	chr1_IC:457157-457855	0	+	457157	457855	127,255,0
chr1	460113	460615	chr1_IC:460113-460615	0	+	460113	460615	127,255,0
chr1	462211	462420	chr1_IC:462211-462420	0	+	462211	462420	127,255,0
chr1	465310	465519	chr1_IC:465310-465519	0	+	465310	465519	127,255,0
chr1	469832	470114	chr1_IC:469832-470114	0	+	469832	470114	127,255,0
chr1	470873	471271	chr1_IC:470873-471271	0	+	470873	471271	127,255,0
chr1	522934	523367	chr1_IC:522934-523367	0	+	522934	523367	127,255,0
chr1	524039	524248	chr1_IC:524039-524248	0	+	524039	524248	127,255,0
chr1	525868	526344	chr1_IC:525868-526344	0	+	525868	526344	127,255,0
chr1	526677	527193	chr1_IC:526677-527193	0	+	526677	527193	127,255,0
chr1	527571	527780	chr1_IC:527571-527780	0	+	527571	527780	127,255,0
chr1	529527	529756	chr1_IC:529527-529756	0	+	529527	529756	127,255,0
chr1	530819	531467	chr1_IC:530819-531467	0	+	530819	531467	127,255,0
chr1	532699	534510	chr1_ICshore:532699-534510	0	+	532699	534510	127,255,0
chr1	535095	535305	chr1_IC:535095-535305	0	+	535095	535305	127,255,0
chr1	539476	539917	chr1_IC:539476-539917	0	+	539476	539917	127,255,0
chr1	540400	541108	chr1_ICshore:540400-541108	0	+	540400	541108	127,255,0
chr1	541310	541519	chr1_IC:541310-541519	0	+	541310	541519	127,255,0
chr1	543213	543432	chr1_IC:543213-543432	0	+	543213	543432	127,255,0
chr1	543696	543904	chr1_IC:543696-543904	0	+	543696	543904	127,255,0
chr1	544616	548015	chr1_ICshore:544616-548015	0	+	544616	548015	127,255,0
chr1	548602	548811	chr1_IC:548602-548811	0	+	548602	548811	127,255,0
chr1	553649	553878	chr1_IC:553649-553878	0	+	553649	553878	127,255,0
chr1	562159	562419	chr1_IC:562159-562419	0	+	562159	562419	127,255,0
chr1	566518	567067	chr1_IC:566518-567067	0	+	566518	567067	127,255,0
chr1	568337	568549	chr1_IC:568337-568549	0	+	568337	568549	127,255,0
chr1	569681	570199	chr1_IC:569681-570199	0	+	569681	570199	127,255,0
chr1	584655	584894	chr1_IC:584655-584894	0	+	584655	584894	127,255,0
chr1	628912	629121	chr1_IC:628912-629121	0	+	628912	629121	127,255,0
chr1	647510	647963	chr1_IC:647510-647963	0	+	647510	647963	127,255,0
chr1	655074	655300	chr1_IC:655074-655300	0	+	655074	655300	127,255,0
chr1	657459	657668	chr1_IC:657459-657668	0	+	657459	657668	127,255,0
chr1	657964	658241	chr1_IC:657964-658241	0	+	657964	658241	127,255,0
chr1	658638	658876	chr1_IC:658638-658876	0	+	658638	658876	127,255,0
chr1	660374	660808	chr1_IC:660374-660808	0	+	660374	660808	127,255,0
chr1	661000	662865	chr1_IC:661000-662865	0	+	661000	662865	127,255,0
chr1	663059	663783	chr1_IC:663059-663783	0	+	663059	663783	127,255,0
chr1	665298	665595	chr1_IC:665298-665595	0	+	665298	665595	127,255,0
chr1	667355	667571	chr1_IC:667355-667571	0	+	667355	667571	127,255,0
chr1	668720	669008	chr1_IC:668720-669008	0	+	668720	669008	127,255,0
chr1	670726	670988	chr1_IC:670726-670988	0	+	670726	670988	127,255,0
chr1	672113	672429	chr1_IC:672113-672429	0	+	672113	672429	127,255,0
chr1	674139	674396	chr1_IC:674139-674396	0	+	674139	674396	127,255,0
chr1	675528	675826	chr1_IC:675528-675826	0	+	675528	675826	127,255,0
chr1	686458	686841	chr1_IC:686458-686841	0	+	686458	686841	127,255,0
chr1	687374	687600	chr1_IC:687374-687600	0	+	687374	687600	127,255,0
chr1	690209	690418	chr1_IC:690209-690418	0	+	690209	690418	127,255,0
chr1	695144	695438	chr1_IC:695144-695438	0	+	695144	695438	127,255,0
chr1	700156	700448	chr1_IC:700156-700448	0	+	700156	700448	127,255,0
chr1	703019	703632	chr1_IC:703019-703632	0	+	703019	703632	127,255,0
chr1	704838	705047	chr1_IC:704838-705047	0	+	704838	705047	127,255,0
chr1	710444	710655	chr1_IC:710444-710655	0	+	710444	710655	127,255,0
chr1	710923	711265	chr1_IC:710923-711265	0	+	710923	711265	127,255,0
chr1	713170	715585	chr1_ICshore:713170-715585	0	+	713170	715585	127,255,0
chr1	716047	716256	chr1_IC:716047-716256	0	+	716047	716256	127,255,0
chr1	725294	725503	chr1_IC:725294-725503	0	+	725294	725503	127,255,0
chr1	730970	731179	chr1_IC:730970-731179	0	+	730970	731179	127,255,0
chr1	752822	753071	chr1_IC:752822-753071	0	+	752822	753071	127,255,0
chr1	753274	753526	chr1_IC:753274-753526	0	+	753274	753526	127,255,0
chr1	754036	754310	chr1_IC:754036-754310	0	+	754036	754310	127,255,0
chr1	762047	763602	chr1_ICshore:762047-763602	0	+	762047	763602	127,255,0
chr1	764474	764683	chr1_IC:764474-764683	0	+	764474	764683	127,255,0
chr1	767455	767724	chr1_IC:767455-767724	0	+	767455	767724	127,255,0
chr1	768980	769392	chr1_IC:768980-769392	0	+	768980	769392	127,255,0
chr1	769764	770144	chr1_IC:769764-770144	0	+	769764	770144	127,255,0
chr1	770755	770964	chr1_IC:770755-770964	0	+	770755	770964	127,255,0
chr1	776515	776724	chr1_IC:776515-776724	0	+	776515	776724	127,255,0
chr1	777563	777776	chr1_IC:777563-777776	0	+	777563	777776	127,255,0
chr1	778096	778315	chr1_IC:778096-778315	0	+	778096	778315	127,255,0
chr1	778637	778882	chr1_IC:778637-778882	0	+	778637	778882	127,255,0
chr1	779910	780119	chr1_IC:779910-780119	0	+	779910	780119	127,255,0
chr1	783059	783310	chr1_IC:783059-783310	0	+	783059	783310	127,255,0
chr1	785524	785729	chr1_IC:785524-785729	0	+	785524	785729	127,255,0
chr1	786750	787186	chr1_IC:786750-787186	0	+	786750	787186	127,255,0
chr1	787328	787791	chr1_IC:787328-787791	0	+	787328	787791	127,255,0
chr1	788349	789396	chr1_IC:788349-789396	0	+	788349	789396	127,255,0
chr1	789832	790111	chr1_IC:789832-790111	0	+	789832	790111	127,255,0
chr1	792277	792498	chr1_IC:792277-792498	0	+	792277	792498	127,255,0
chr1	792883	793214	chr1_IC:792883-793214	0	+	792883	793214	127,255,0
chr1	793706	794226	chr1_IC:793706-794226	0	+	793706	794226	127,255,0
chr1	796030	796737	chr1_IC:796030-796737	0	+	796030	796737	127,255,0
chr1	799084	799396	chr1_IC:799084-799396	0	+	799084	799396	127,255,0
chr1	801032	801245	chr1_IC:801032-801245	0	+	801032	801245	127,255,0
chr1	801721	802709	chr1_ICshore:801721-802709	0	+	801721	802709	127,255,0
chr1	805083	805730	chr1_ICshore:805083-805730	0	+	805083	805730	127,255,0
chr1	808452	808661	chr1_IC:808452-808661	0	+	808452	808661	127,255,0
chr1	808831	809803	chr1_IC:808831-809803	0	+	808831	809803	127,255,0
chr1	811150	811918	chr1_ICshore:811150-811918	0	+	811150	811918	127,255,0
chr1	818354	818563	chr1_IC:818354-818563	0	+	818354	818563	127,255,0
chr1	822158	822365	chr1_IC:822158-822365	0	+	822158	822365	127,255,0
chr1	827184	827393	chr1_IC:827184-827393	0	+	827184	827393	127,255,0
chr1	829200	829419	chr1_IC:829200-829419	0	+	829200	829419	127,255,0
chr1	830358	831016	chr1_IC:830358-831016	0	+	830358	831016	127,255,0
chr1	832694	832903	chr1_IC:832694-832903	0	+	832694	832903	127,255,0
chr1	833156	835174	chr1_IC:833156-835174	0	+	833156	835174	127,255,0
chr1	835611	835935	chr1_IC:835611-835935	0	+	835611	835935	127,255,0
chr1	836438	836682	chr1_IC:836438-836682	0	+	836438	836682	127,255,0
chr1	836853	837064	chr1_IC:836853-837064	0	+	836853	837064	127,255,0
chr1	837851	838954	chr1_IC:837851-838954	0	+	837851	838954	127,255,0
chr1	839557	841276	chr1_ICshore:839557-841276	0	+	839557	841276	127,255,0
chr1	844189	846351	chr1_ICshore:844189-846351	0	+	844189	846351	127,255,0
chr1	846545	846760	chr1_IC:846545-846760	0	+	846545	846760	127,255,0
chr1	848181	848649	chr1_IC:848181-848649	0	+	848181	848649	127,255,0
chr1	850034	850457	chr1_IC:850034-850457	0	+	850034	850457	127,255,0
chr1	850655	851061	chr1_IC:850655-851061	0	+	850655	851061	127,255,0
chr1	851949	852414	chr1_IC:851949-852414	0	+	851949	852414	127,255,0
chr1	852683	852892	chr1_IC:852683-852892	0	+	852683	852892	127,255,0
chr1	853648	853966	chr1_IC:853648-853966	0	+	853648	853966	127,255,0
chr1	854705	855120	chr1_IC:854705-855120	0	+	854705	855120	127,255,0
chr1	855345	856123	chr1_IC:855345-856123	0	+	855345	856123	127,255,0
chr1	856421	857237	chr1_IC:856421-857237	0	+	856421	857237	127,255,0
chr1	858683	861798	chr1_ICshore:858683-861798	0	+	858683	861798	127,255,0
chr1	863394	863817	chr1_IC:863394-863817	0	+	863394	863817	127,255,0
chr1	864356	865178	chr1_IC:864356-865178	0	+	864356	865178	127,255,0
chr1	865474	865764	chr1_IC:865474-865764	0	+	865474	865764	127,255,0
chr1	866307	866509	chr1_IC:866307-866509	0	+	866307	866509	127,255,0
chr1	867517	867982	chr1_IC:867517-867982	0	+	867517	867982	127,255,0
chr1	868489	868727	chr1_IC:868489-868727	0	+	868489	868727	127,255,0
chr1	869204	871946	chr1_ICshore:869204-871946	0	+	869204	871946	127,255,0
chr1	872149	872659	chr1_IC:872149-872659	0	+	872149	872659	127,255,0
chr1	872985	873317	chr1_IC:872985-873317	0	+	872985	873317	127,255,0
chr1	874368	874772	chr1_IC:874368-874772	0	+	874368	874772	127,255,0
chr1	875435	878787	chr1_ICshore:875435-878787	0	+	875435	878787	127,255,0
chr1	879257	879549	chr1_IC:879257-879549	0	+	879257	879549	127,255,0
chr1	879806	880007	chr1_IC:879806-880007	0	+	879806	880007	127,255,0
chr1	880350	880564	chr1_IC:880350-880564	0	+	880350	880564	127,255,0
chr1	881345	881684	chr1_IC:881345-881684	0	+	881345	881684	127,255,0
chr1	882250	882626	chr1_IC:882250-882626	0	+	882250	882626	127,255,0
chr1	885318	885938	chr1_IC:885318-885938	0	+	885318	885938	127,255,0
chr1	886273	886697	chr1_IC:886273-886697	0	+	886273	886697	127,255,0
chr1	886964	887173	chr1_IC:886964-887173	0	+	886964	887173	127,255,0
chr1	887764	888046	chr1_IC:887764-888046	0	+	887764	888046	127,255,0
chr1	888843	889537	chr1_IC:888843-889537	0	+	888843	889537	127,255,0
chr1	890170	890379	chr1_IC:890170-890379	0	+	890170	890379	127,255,0
chr1	890497	890706	chr1_IC:890497-890706	0	+	890497	890706	127,255,0
chr1	892454	897573	chr1_ICshore:892454-897573	0	+	892454	897573	127,255,0
chr1	897695	901162	chr1_ICshore:897695-901162	0	+	897695	901162	127,255,0
chr1	901432	902758	chr1_ICshore:901432-902758	0	+	901432	902758	127,255,0
chr1	903978	904487	chr1_IC:903978-904487	0	+	903978	904487	127,255,0
chr1	905197	905459	chr1_IC:905197-905459	0	+	905197	905459	127,255,0
chr1	905719	906701	chr1_IC:905719-906701	0	+	905719	906701	127,255,0
chr1	906907	907279	chr1_IC:906907-907279	0	+	906907	907279	127,255,0
chr1	907633	908701	chr1_IC:907633-908701	0	+	907633	908701	127,255,0
chr1	910261	910603	chr1_IC:910261-910603	0	+	910261	910603	127,255,0
chr1	911332	915608	chr1_ICshore:911332-915608	0	+	911332	915608	127,255,0
chr1	915960	916169	chr1_IC:915960-916169	0	+	915960	916169	127,255,0
chr1	917044	917251	chr1_IC:917044-917251	0	+	917044	917251	127,255,0
chr1	917528	919426	chr1_ICshore:917528-919426	0	+	917528	919426	127,255,0
chr1	919611	920860	chr1_IC:919611-920860	0	+	919611	920860	127,255,0
chr1	921237	921920	chr1_IC:921237-921920	0	+	921237	921920	127,255,0
chr1	922700	922917	chr1_IC:922700-922917	0	+	922700	922917	127,255,0
chr1	923145	923377	chr1_IC:923145-923377	0	+	923145	923377	127,255,0
chr1	925361	926407	chr1_IC:925361-926407	0	+	925361	926407	127,255,0
chr1	927115	927359	chr1_IC:927115-927359	0	+	927115	927359	127,255,0
chr1	928281	928546	chr1_IC:928281-928546	0	+	928281	928546	127,255,0
chr1	929869	930078	chr1_IC:929869-930078	0	+	929869	930078	127,255,0
chr1	930477	930805	chr1_IC:930477-930805	0	+	930477	930805	127,255,0
chr1	931136	931434	chr1_IC:931136-931434	0	+	931136	931434	127,255,0
chr1	933318	938242	chr1_ICshore:933318-938242	0	+	933318	938242	127,255,0
chr1	938732	939175	chr1_IC:938732-939175	0	+	938732	939175	127,255,0
chr1	941105	941462	chr1_IC:941105-941462	0	+	941105	941462	127,255,0
chr1	941881	942136	chr1_IC:941881-942136	0	+	941881	942136	127,255,0
chr1	942261	942896	chr1_IC:942261-942896	0	+	942261	942896	127,255,0
chr1	943079	943735	chr1_ICshore:943079-943735	0	+	943079	943735	127,255,0
chr1	943872	945106	chr1_IC:943872-945106	0	+	943872	945106	127,255,0
chr1	945309	945518	chr1_IC:945309-945518	0	+	945309	945518	127,255,0
chr1	946049	947203	chr1_IC:946049-947203	0	+	946049	947203	127,255,0
chr1	947548	947804	chr1_IC:947548-947804	0	+	947548	947804	127,255,0
chr1	948079	949023	chr1_IC:948079-949023	0	+	948079	949023	127,255,0
chr1	949233	950032	chr1_IC:949233-950032	0	+	949233	950032	127,255,0
chr1	950651	950864	chr1_IC:950651-950864	0	+	950651	950864	127,255,0
chr1	951065	953003	chr1_IC:951065-953003	0	+	951065	953003	127,255,0
chr1	953679	956667	chr1_ICshore:953679-956667	0	+	953679	956667	127,255,0
chr1	957762	957978	chr1_IC:957762-957978	0	+	957762	957978	127,255,0
chr1	958100	958457	chr1_IC:958100-958457	0	+	958100	958457	127,255,0
chr1	959054	959307	chr1_IC:959054-959307	0	+	959054	959307	127,255,0
chr1	960171	960380	chr1_IC:960171-960380	0	+	960171	960380	127,255,0
chr1	960601	960822	chr1_IC:960601-960822	0	+	960601	960822	127,255,0
chr1	963148	964572	chr1_IC:963148-964572	0	+	963148	964572	127,255,0
chr1	965680	965927	chr1_IC:965680-965927	0	+	965680	965927	127,255,0
chr1	967876	970369	chr1_ICshore:967876-970369	0	+	967876	970369	127,255,0
chr1	970682	970891	chr1_IC:970682-970891	0	+	970682	970891	127,255,0
chr1	972860	973091	chr1_IC:972860-973091	0	+	972860	973091	127,255,0
chr1	974968	977663	chr1_ICshore:974968-977663	0	+	974968	977663	127,255,0
chr1	977789	978160	chr1_IC:977789-978160	0	+	977789	978160	127,255,0
chr1	978530	980905	chr1_ICshore:978530-980905	0	+	978530	980905	127,255,0
chr1	981009	988862	chr1_ICshore:981009-988862	0	+	981009	988862	127,255,0
chr1	989145	989654	chr1_IC:989145-989654	0	+	989145	989654	127,255,0
chr1	990186	990840	chr1_IC:990186-990840	0	+	990186	990840	127,255,0
chr1	991283	992224	chr1_ICshore:991283-992224	0	+	991283	992224	127,255,0
chr1	992892	993655	chr1_IC:992892-993655	0	+	992892	993655	127,255,0
chr1	994034	996688	chr1_ICshore:994034-996688	0	+	994034	996688	127,255,0
chr1	997396	997612	chr1_IC:997396-997612	0	+	997396	997612	127,255,0
chr1	997854	998208	chr1_IC:997854-998208	0	+	997854	998208	127,255,0
chr1	998818	999169	chr1_IC:998818-999169	0	+	998818	999169	127,255,0
chr1	999642	1000055	chr1_IC:999642-1000055	0	+	999642	1000055	127,255,0
chr1	1000885	1001284	chr1_IC:1000885-1001284	0	+	1000885	1001284	127,255,0
chr1	1001468	1001677	chr1_IC:1001468-1001677	0	+	1001468	1001677	127,255,0
chr1	1002513	1005580	chr1_ICshore:1002513-1005580	0	+	1002513	1005580	127,255,0
chr1	1006743	1008106	chr1_IC:1006743-1008106	0	+	1006743	1008106	127,255,0
chr1	1008222	1008431	chr1_IC:1008222-1008431	0	+	1008222	1008431	127,255,0
chr1	1009278	1009676	chr1_IC:1009278-1009676	0	+	1009278	1009676	127,255,0
chr1	1010083	1010406	chr1_IC:1010083-1010406	0	+	1010083	1010406	127,255,0
chr1	1011226	1013725	chr1_IC:1011226-1013725	0	+	1011226	1013725	127,255,0
chr1	1014811	1015078	chr1_IC:1014811-1015078	0	+	1014811	1015078	127,255,0
chr1	1015924	1016491	chr1_IC:1015924-1016491	0	+	1015924	1016491	127,255,0
chr1	1016836	1020052	chr1_IC:1016836-1020052	0	+	1016836	1020052	127,255,0
chr1	1020882	1021458	chr1_IC:1020882-1021458	0	+	1020882	1021458	127,255,0
chr1	1022047	1022344	chr1_IC:1022047-1022344	0	+	1022047	1022344	127,255,0
chr1	1022483	1025046	chr1_IC:1022483-1025046	0	+	1022483	1025046	127,255,0
chr1	1025184	1025393	chr1_IC:1025184-1025393	0	+	1025184	1025393	127,255,0
chr1	1026498	1027001	chr1_IC:1026498-1027001	0	+	1026498	1027001	127,255,0
chr1	1028706	1029082	chr1_IC:1028706-1029082	0	+	1028706	1029082	127,255,0
chr1	1029199	1029408	chr1_IC:1029199-1029408	0	+	1029199	1029408	127,255,0
chr1	1029523	1030137	chr1_IC:1029523-1030137	0	+	1029523	1030137	127,255,0
chr1	1033967	1034330	chr1_IC:1033967-1034330	0	+	1033967	1034330	127,255,0
chr1	1035796	1036022	chr1_IC:1035796-1036022	0	+	1035796	1036022	127,255,0
chr1	1037217	1037456	chr1_IC:1037217-1037456	0	+	1037217	1037456	127,255,0
chr1	1038403	1038621	chr1_IC:1038403-1038621	0	+	1038403	1038621	127,255,0
chr1	1038824	1039044	chr1_IC:1038824-1039044	0	+	1038824	1039044	127,255,0
chr1	1039349	1039614	chr1_IC:1039349-1039614	0	+	1039349	1039614	127,255,0
chr1	1039941	1040170	chr1_IC:1039941-1040170	0	+	1039941	1040170	127,255,0
chr1	1040644	1040853	chr1_IC:1040644-1040853	0	+	1040644	1040853	127,255,0
chr1	1042306	1042684	chr1_IC:1042306-1042684	0	+	1042306	1042684	127,255,0
chr1	1043499	1044618	chr1_IC:1043499-1044618	0	+	1043499	1044618	127,255,0
chr1	1045039	1046490	chr1_ICshore:1045039-1046490	0	+	1045039	1046490	127,255,0
chr1	1046868	1048096	chr1_IC:1046868-1048096	0	+	1046868	1048096	127,255,0
chr1	1048467	1049666	chr1_IC:1048467-1049666	0	+	1048467	1049666	127,255,0
chr1	1049864	1053601	chr1_ICshore:1049864-1053601	0	+	1049864	1053601	127,255,0
chr1	1053819	1054554	chr1_IC:1053819-1054554	0	+	1053819	1054554	127,255,0
chr1	1054719	1055757	chr1_IC:1054719-1055757	0	+	1054719	1055757	127,255,0
chr1	1056050	1056598	chr1_IC:1056050-1056598	0	+	1056050	1056598	127,255,0
chr1	1057587	1059007	chr1_IC:1057587-1059007	0	+	1057587	1059007	127,255,0
chr1	1059235	1059444	chr1_IC:1059235-1059444	0	+	1059235	1059444	127,255,0
chr1	1060315	1060547	chr1_IC:1060315-1060547	0	+	1060315	1060547	127,255,0
chr1	1061166	1064276	chr1_IC:1061166-1064276	0	+	1061166	1064276	127,255,0
chr1	1064758	1070556	chr1_ICshore:1064758-1070556	0	+	1064758	1070556	127,255,0
chr1	1070862	1071121	chr1_IC:1070862-1071121	0	+	1070862	1071121	127,255,0
chr1	1071960	1073210	chr1_IC:1071960-1073210	0	+	1071960	1073210	127,255,0
chr1	1073435	1073751	chr1_IC:1073435-1073751	0	+	1073435	1073751	127,255,0
chr1	1074491	1074720	chr1_IC:1074491-1074720	0	+	1074491	1074720	127,255,0
chr1	1075051	1075264	chr1_IC:1075051-1075264	0	+	1075051	1075264	127,255,0
chr1	1076089	1076691	chr1_IC:1076089-1076691	0	+	1076089	1076691	127,255,0
chr1	1077497	1077706	chr1_IC:1077497-1077706	0	+	1077497	1077706	127,255,0
chr1	1080532	1080872	chr1_IC:1080532-1080872	0	+	1080532	1080872	127,255,0
chr1	1081691	1081918	chr1_IC:1081691-1081918	0	+	1081691	1081918	127,255,0
chr1	1082098	1082321	chr1_IC:1082098-1082321	0	+	1082098	1082321	127,255,0
chr1	1083106	1083327	chr1_IC:1083106-1083327	0	+	1083106	1083327	127,255,0
chr1	1083474	1084682	chr1_IC:1083474-1084682	0	+	1083474	1084682	127,255,0
chr1	1084913	1085230	chr1_IC:1084913-1085230	0	+	1084913	1085230	127,255,0
chr1	1086270	1086492	chr1_IC:1086270-1086492	0	+	1086270	1086492	127,255,0
chr1	1086619	1087170	chr1_IC:1086619-1087170	0	+	1086619	1087170	127,255,0
chr1	1088048	1088250	chr1_IC:1088048-1088250	0	+	1088048	1088250	127,255,0
chr1	1090756	1091065	chr1_IC:1090756-1091065	0	+	1090756	1091065	127,255,0
chr1	1092581	1093648	chr1_IC:1092581-1093648	0	+	1092581	1093648	127,255,0
chr1	1093875	1094080	chr1_IC:1093875-1094080	0	+	1093875	1094080	127,255,0
chr1	1095317	1095841	chr1_IC:1095317-1095841	0	+	1095317	1095841	127,255,0
chr1	1096352	1096973	chr1_IC:1096352-1096973	0	+	1096352	1096973	127,255,0
chr1	1097149	1097464	chr1_IC:1097149-1097464	0	+	1097149	1097464	127,255,0
chr1	1097878	1100733	chr1_ICshore:1097878-1100733	0	+	1097878	1100733	127,255,0
chr1	1101070	1101512	chr1_IC:1101070-1101512	0	+	1101070	1101512	127,255,0
chr1	1101844	1102057	chr1_IC:1101844-1102057	0	+	1101844	1102057	127,255,0
chr1	1102191	1102908	chr1_IC:1102191-1102908	0	+	1102191	1102908	127,255,0
chr1	1103114	1103661	chr1_IC:1103114-1103661	0	+	1103114	1103661	127,255,0
chr1	1104299	1104614	chr1_IC:1104299-1104614	0	+	1104299	1104614	127,255,0
chr1	1105299	1105796	chr1_IC:1105299-1105796	0	+	1105299	1105796	127,255,0
chr1	1107114	1107509	chr1_IC:1107114-1107509	0	+	1107114	1107509	127,255,0
chr1	1107816	1108146	chr1_IC:1107816-1108146	0	+	1107816	1108146	127,255,0
chr1	1108265	1109065	chr1_IC:1108265-1109065	0	+	1108265	1109065	127,255,0
chr1	1109294	1110560	chr1_ICshore:1109294-1110560	0	+	1109294	1110560	127,255,0
chr1	1110707	1111034	chr1_IC:1110707-1111034	0	+	1110707	1111034	127,255,0
chr1	1111168	1111377	chr1_IC:1111168-1111377	0	+	1111168	1111377	127,255,0
chr1	1112341	1112755	chr1_IC:1112341-1112755	0	+	1112341	1112755	127,255,0
chr1	1114361	1114981	chr1_IC:1114361-1114981	0	+	1114361	1114981	127,255,0
chr1	1115403	1116136	chr1_IC:1115403-1116136	0	+	1115403	1116136	127,255,0
chr1	1116672	1116889	chr1_IC:1116672-1116889	0	+	1116672	1116889	127,255,0
chr1	1118749	1119135	chr1_IC:1118749-1119135	0	+	1118749	1119135	127,255,0
chr1	1119254	1119523	chr1_IC:1119254-1119523	0	+	1119254	1119523	127,255,0
chr1	1120384	1121288	chr1_IC:1120384-1121288	0	+	1120384	1121288	127,255,0
chr1	1121440	1121829	chr1_IC:1121440-1121829	0	+	1121440	1121829	127,255,0
chr1	1122171	1122590	chr1_IC:1122171-1122590	0	+	1122171	1122590	127,255,0
chr1	1123929	1124138	chr1_IC:1123929-1124138	0	+	1123929	1124138	127,255,0
chr1	1125182	1125574	chr1_IC:1125182-1125574	0	+	1125182	1125574	127,255,0
chr1	1126209	1126418	chr1_IC:1126209-1126418	0	+	1126209	1126418	127,255,0
chr1	1126940	1127417	chr1_IC:1126940-1127417	0	+	1126940	1127417	127,255,0
chr1	1128414	1129164	chr1_IC:1128414-1129164	0	+	1128414	1129164	127,255,0
chr1	1131658	1131897	chr1_IC:1131658-1131897	0	+	1131658	1131897	127,255,0
chr1	1132690	1133448	chr1_IC:1132690-1133448	0	+	1132690	1133448	127,255,0
chr1	1134109	1134391	chr1_IC:1134109-1134391	0	+	1134109	1134391	127,255,0
chr1	1134918	1135186	chr1_IC:1134918-1135186	0	+	1134918	1135186	127,255,0
chr1	1135785	1136076	chr1_IC:1135785-1136076	0	+	1135785	1136076	127,255,0
chr1	1136232	1137322	chr1_ICshore:1136232-1137322	0	+	1136232	1137322	127,255,0
chr1	1139048	1139859	chr1_IC:1139048-1139859	0	+	1139048	1139859	127,255,0
chr1	1141487	1142332	chr1_ICshore:1141487-1142332	0	+	1141487	1142332	127,255,0
chr1	1144182	1144453	chr1_IC:1144182-1144453	0	+	1144182	1144453	127,255,0
chr1	1146564	1147002	chr1_IC:1146564-1147002	0	+	1146564	1147002	127,255,0
chr1	1148185	1148504	chr1_IC:1148185-1148504	0	+	1148185	1148504	127,255,0
chr1	1148785	1149686	chr1_IC:1148785-1149686	0	+	1148785	1149686	127,255,0
chr1	1149899	1150356	chr1_IC:1149899-1150356	0	+	1149899	1150356	127,255,0
chr1	1151976	1153338	chr1_ICshore:1151976-1153338	0	+	1151976	1153338	127,255,0
chr1	1153474	1154556	chr1_IC:1153474-1154556	0	+	1153474	1154556	127,255,0
chr1	1154718	1156714	chr1_IC:1154718-1156714	0	+	1154718	1156714	127,255,0
chr1	1157039	1157750	chr1_IC:1157039-1157750	0	+	1157039	1157750	127,255,0
chr1	1157964	1160368	chr1_ICshore:1157964-1160368	0	+	1157964	1160368	127,255,0
chr1	1160537	1161523	chr1_IC:1160537-1161523	0	+	1160537	1161523	127,255,0
chr1	1161799	1162408	chr1_IC:1161799-1162408	0	+	1161799	1162408	127,255,0
chr1	1162561	1163284	chr1_IC:1162561-1163284	0	+	1162561	1163284	127,255,0
chr1	1163459	1165038	chr1_IC:1163459-1165038	0	+	1163459	1165038	127,255,0
chr1	1165144	1165758	chr1_IC:1165144-1165758	0	+	1165144	1165758	127,255,0
chr1	1166447	1170926	chr1_ICshore:1166447-1170926	0	+	1166447	1170926	127,255,0
chr1	1172745	1174444	chr1_IC:1172745-1174444	0	+	1172745	1174444	127,255,0
chr1	1175203	1175503	chr1_IC:1175203-1175503	0	+	1175203	1175503	127,255,0
chr1	1175951	1176227	chr1_IC:1175951-1176227	0	+	1175951	1176227	127,255,0
chr1	1177199	1178344	chr1_IC:1177199-1178344	0	+	1177199	1178344	127,255,0
chr1	1178686	1180053	chr1_IC:1178686-1180053	0	+	1178686	1180053	127,255,0
chr1	1180537	1180756	chr1_IC:1180537-1180756	0	+	1180537	1180756	127,255,0
chr1	1181005	1181290	chr1_IC:1181005-1181290	0	+	1181005	1181290	127,255,0
chr1	1181417	1182614	chr1_ICshore:1181417-1182614	0	+	1181417	1182614	127,255,0
chr1	1182886	1183165	chr1_IC:1182886-1183165	0	+	1182886	1183165	127,255,0
chr1	1184964	1185916	chr1_IC:1184964-1185916	0	+	1184964	1185916	127,255,0
chr1	1186891	1187266	chr1_IC:1186891-1187266	0	+	1186891	1187266	127,255,0
chr1	1187926	1188573	chr1_IC:1187926-1188573	0	+	1187926	1188573	127,255,0
chr1	1188894	1189164	chr1_IC:1188894-1189164	0	+	1188894	1189164	127,255,0
chr1	1189311	1191063	chr1_ICshore:1189311-1191063	0	+	1189311	1191063	127,255,0
chr1	1191687	1192961	chr1_IC:1191687-1192961	0	+	1191687	1192961	127,255,0
chr1	1193236	1193681	chr1_IC:1193236-1193681	0	+	1193236	1193681	127,255,0
chr1	1194239	1195374	chr1_IC:1194239-1195374	0	+	1194239	1195374	127,255,0
chr1	1195525	1196047	chr1_IC:1195525-1196047	0	+	1195525	1196047	127,255,0
chr1	1196329	1196538	chr1_IC:1196329-1196538	0	+	1196329	1196538	127,255,0
chr1	1197038	1197800	chr1_IC:1197038-1197800	0	+	1197038	1197800	127,255,0
chr1	1200414	1200634	chr1_IC:1200414-1200634	0	+	1200414	1200634	127,255,0
chr1	1200968	1201493	chr1_IC:1200968-1201493	0	+	1200968	1201493	127,255,0
chr1	1201729	1202593	chr1_IC:1201729-1202593	0	+	1201729	1202593	127,255,0
chr1	1203048	1204005	chr1_IC:1203048-1204005	0	+	1203048	1204005	127,255,0
chr1	1204969	1205332	chr1_IC:1204969-1205332	0	+	1204969	1205332	127,255,0
chr1	1206652	1206861	chr1_IC:1206652-1206861	0	+	1206652	1206861	127,255,0
chr1	1208034	1210015	chr1_ICshore:1208034-1210015	0	+	1208034	1210015	127,255,0
chr1	1210248	1210524	chr1_IC:1210248-1210524	0	+	1210248	1210524	127,255,0
chr1	1212895	1213275	chr1_IC:1212895-1213275	0	+	1212895	1213275	127,255,0
chr1	1213545	1215980	chr1_IC:1213545-1215980	0	+	1213545	1215980	127,255,0
chr1	1217932	1218617	chr1_IC:1217932-1218617	0	+	1217932	1218617	127,255,0
chr1	1218738	1218954	chr1_IC:1218738-1218954	0	+	1218738	1218954	127,255,0
chr1	1219796	1220235	chr1_IC:1219796-1220235	0	+	1219796	1220235	127,255,0
chr1	1221291	1225751	chr1_ICshore:1221291-1225751	0	+	1221291	1225751	127,255,0
chr1	1226453	1227700	chr1_IC:1226453-1227700	0	+	1226453	1227700	127,255,0
chr1	1228095	1228534	chr1_IC:1228095-1228534	0	+	1228095	1228534	127,255,0
chr1	1228647	1230274	chr1_ICshore:1228647-1230274	0	+	1228647	1230274	127,255,0
chr1	1230784	1233710	chr1_ICshore:1230784-1233710	0	+	1230784	1233710	127,255,0
chr1	1233882	1234199	chr1_IC:1233882-1234199	0	+	1233882	1234199	127,255,0
chr1	1235099	1235387	chr1_IC:1235099-1235387	0	+	1235099	1235387	127,255,0
chr1	1236059	1236438	chr1_IC:1236059-1236438	0	+	1236059	1236438	127,255,0
chr1	1238145	1238798	chr1_IC:1238145-1238798	0	+	1238145	1238798	127,255,0
chr1	1239333	1239552	chr1_IC:1239333-1239552	0	+	1239333	1239552	127,255,0
chr1	1241983	1245362	chr1_ICshore:1241983-1245362	0	+	1241983	1245362	127,255,0
chr1	1246077	1246501	chr1_IC:1246077-1246501	0	+	1246077	1246501	127,255,0
chr1	1247437	1249924	chr1_IC:1247437-1249924	0	+	1247437	1249924	127,255,0
chr1	1250123	1250468	chr1_IC:1250123-1250468	0	+	1250123	1250468	127,255,0
chr1	1250917	1251693	chr1_IC:1250917-1251693	0	+	1250917	1251693	127,255,0
chr1	1252000	1252797	chr1_IC:1252000-1252797	0	+	1252000	1252797	127,255,0
chr1	1253188	1253663	chr1_IC:1253188-1253663	0	+	1253188	1253663	127,255,0
chr1	1254315	1255311	chr1_IC:1254315-1255311	0	+	1254315	1255311	127,255,0
chr1	1256324	1256535	chr1_IC:1256324-1256535	0	+	1256324	1256535	127,255,0
chr1	1257769	1258277	chr1_IC:1257769-1258277	0	+	1257769	1258277	127,255,0
chr1	1259085	1259310	chr1_IC:1259085-1259310	0	+	1259085	1259310	127,255,0
chr1	1259487	1260700	chr1_ICshore:1259487-1260700	0	+	1259487	1260700	127,255,0
chr1	1262161	1262381	chr1_IC:1262161-1262381	0	+	1262161	1262381	127,255,0
chr1	1262507	1263919	chr1_ICshore:1262507-1263919	0	+	1262507	1263919	127,255,0
chr1	1264716	1265769	chr1_ICshore:1264716-1265769	0	+	1264716	1265769	127,255,0
chr1	1266925	1269137	chr1_IC:1266925-1269137	0	+	1266925	1269137	127,255,0
chr1	1269248	1269690	chr1_IC:1269248-1269690	0	+	1269248	1269690	127,255,0
chr1	1270659	1271143	chr1_IC:1270659-1271143	0	+	1270659	1271143	127,255,0
chr1	1271382	1272156	chr1_IC:1271382-1272156	0	+	1271382	1272156	127,255,0
chr1	1272266	1272747	chr1_IC:1272266-1272747	0	+	1272266	1272747	127,255,0
chr1	1273188	1274198	chr1_ICshore:1273188-1274198	0	+	1273188	1274198	127,255,0
chr1	1274330	1277934	chr1_ICshore:1274330-1277934	0	+	1274330	1277934	127,255,0
chr1	1278211	1278422	chr1_IC:1278211-1278422	0	+	1278211	1278422	127,255,0
chr1	1279532	1279787	chr1_IC:1279532-1279787	0	+	1279532	1279787	127,255,0
chr1	1283802	1287115	chr1_ICshore:1283802-1287115	0	+	1283802	1287115	127,255,0
chr1	1287689	1287924	chr1_IC:1287689-1287924	0	+	1287689	1287924	127,255,0
chr1	1289192	1289401	chr1_IC:1289192-1289401	0	+	1289192	1289401	127,255,0
chr1	1289544	1291269	chr1_ICshore:1289544-1291269	0	+	1289544	1291269	127,255,0
chr1	1292430	1293256	chr1_IC:1292430-1293256	0	+	1292430	1293256	127,255,0
chr1	1293612	1294042	chr1_IC:1293612-1294042	0	+	1293612	1294042	127,255,0
chr1	1295014	1295344	chr1_IC:1295014-1295344	0	+	1295014	1295344	127,255,0
chr1	1296250	1298591	chr1_IC:1296250-1298591	0	+	1296250	1298591	127,255,0
chr1	1298931	1300114	chr1_IC:1298931-1300114	0	+	1298931	1300114	127,255,0
chr1	1300405	1300631	chr1_IC:1300405-1300631	0	+	1300405	1300631	127,255,0
chr1	1303075	1303510	chr1_IC:1303075-1303510	0	+	1303075	1303510	127,255,0
chr1	1304092	1304481	chr1_IC:1304092-1304481	0	+	1304092	1304481	127,255,0
chr1	1304588	1305871	chr1_IC:1304588-1305871	0	+	1304588	1305871	127,255,0
chr1	1306022	1306223	chr1_IC:1306022-1306223	0	+	1306022	1306223	127,255,0
chr1	1306824	1307033	chr1_IC:1306824-1307033	0	+	1306824	1307033	127,255,0
chr1	1308963	1311391	chr1_ICshore:1308963-1311391	0	+	1308963	1311391	127,255,0
chr1	1312791	1313194	chr1_IC:1312791-1313194	0	+	1312791	1313194	127,255,0
chr1	1313428	1314337	chr1_IC:1313428-1314337	0	+	1313428	1314337	127,255,0
chr1	1314451	1315439	chr1_IC:1314451-1315439	0	+	1314451	1315439	127,255,0
chr1	1315566	1315775	chr1_IC:1315566-1315775	0	+	1315566	1315775	127,255,0
chr1	1316171	1316423	chr1_IC:1316171-1316423	0	+	1316171	1316423	127,255,0
chr1	1317550	1317752	chr1_IC:1317550-1317752	0	+	1317550	1317752	127,255,0
chr1	1318980	1319881	chr1_IC:1318980-1319881	0	+	1318980	1319881	127,255,0
chr1	1320632	1321150	chr1_ICshore:1320632-1321150	0	+	1320632	1321150	127,255,0
chr1	1321671	1322011	chr1_IC:1321671-1322011	0	+	1321671	1322011	127,255,0
chr1	1322167	1323978	chr1_ICshore:1322167-1323978	0	+	1322167	1323978	127,255,0
chr1	1324403	1324738	chr1_IC:1324403-1324738	0	+	1324403	1324738	127,255,0
chr1	1325017	1325223	chr1_IC:1325017-1325223	0	+	1325017	1325223	127,255,0
chr1	1325623	1325873	chr1_IC:1325623-1325873	0	+	1325623	1325873	127,255,0
chr1	1326089	1326399	chr1_IC:1326089-1326399	0	+	1326089	1326399	127,255,0
chr1	1326755	1327045	chr1_IC:1326755-1327045	0	+	1326755	1327045	127,255,0
chr1	1327441	1327645	chr1_IC:1327441-1327645	0	+	1327441	1327645	127,255,0
chr1	1327924	1328186	chr1_IC:1327924-1328186	0	+	1327924	1328186	127,255,0
chr1	1328800	1329009	chr1_IC:1328800-1329009	0	+	1328800	1329009	127,255,0
chr1	1329301	1329510	chr1_IC:1329301-1329510	0	+	1329301	1329510	127,255,0
chr1	1330598	1330859	chr1_IC:1330598-1330859	0	+	1330598	1330859	127,255,0
chr1	1331348	1332504	chr1_IC:1331348-1332504	0	+	1331348	1332504	127,255,0
chr1	1333380	1335774	chr1_ICshore:1333380-1335774	0	+	1333380	1335774	127,255,0
chr1	1337522	1337781	chr1_IC:1337522-1337781	0	+	1337522	1337781	127,255,0
chr1	1338038	1338257	chr1_IC:1338038-1338257	0	+	1338038	1338257	127,255,0
chr1	1338758	1339018	chr1_IC:1338758-1339018	0	+	1338758	1339018	127,255,0
chr1	1339342	1340150	chr1_IC:1339342-1340150	0	+	1339342	1340150	127,255,0
chr1	1341380	1343737	chr1_ICshore:1341380-1343737	0	+	1341380	1343737	127,255,0
chr1	1344102	1344869	chr1_IC:1344102-1344869	0	+	1344102	1344869	127,255,0
chr1	1345862	1346202	chr1_IC:1345862-1346202	0	+	1345862	1346202	127,255,0
chr1	1346419	1346628	chr1_IC:1346419-1346628	0	+	1346419	1346628	127,255,0
chr1	1347483	1348035	chr1_IC:1347483-1348035	0	+	1347483	1348035	127,255,0
chr1	1348769	1348987	chr1_IC:1348769-1348987	0	+	1348769	1348987	127,255,0
chr1	1350070	1350418	chr1_IC:1350070-1350418	0	+	1350070	1350418	127,255,0
chr1	1351083	1351435	chr1_IC:1351083-1351435	0	+	1351083	1351435	127,255,0
chr1	1352101	1352504	chr1_IC:1352101-1352504	0	+	1352101	1352504	127,255,0
chr1	1353328	1354171	chr1_IC:1353328-1354171	0	+	1353328	1354171	127,255,0
chr1	1354559	1356200	chr1_ICshore:1354559-1356200	0	+	1354559	1356200	127,255,0
chr1	1357843	1358821	chr1_IC:1357843-1358821	0	+	1357843	1358821	127,255,0
chr1	1359160	1359558	chr1_IC:1359160-1359558	0	+	1359160	1359558	127,255,0
chr1	1359760	1361117	chr1_IC:1359760-1361117	0	+	1359760	1361117	127,255,0
chr1	1361512	1361858	chr1_IC:1361512-1361858	0	+	1361512	1361858	127,255,0
chr1	1362192	1363487	chr1_ICshore:1362192-1363487	0	+	1362192	1363487	127,255,0
chr1	1363613	1364565	chr1_IC:1363613-1364565	0	+	1363613	1364565	127,255,0
chr1	1365754	1366399	chr1_IC:1365754-1366399	0	+	1365754	1366399	127,255,0
chr1	1367673	1368154	chr1_IC:1367673-1368154	0	+	1367673	1368154	127,255,0
chr1	1368346	1368636	chr1_IC:1368346-1368636	0	+	1368346	1368636	127,255,0
chr1	1369789	1370096	chr1_IC:1369789-1370096	0	+	1369789	1370096	127,255,0
chr1	1370439	1371763	chr1_ICshore:1370439-1371763	0	+	1370439	1371763	127,255,0
chr1	1372346	1372881	chr1_IC:1372346-1372881	0	+	1372346	1372881	127,255,0
chr1	1374267	1376325	chr1_ICshore:1374267-1376325	0	+	1374267	1376325	127,255,0
chr1	1377361	1379413	chr1_IC:1377361-1379413	0	+	1377361	1379413	127,255,0
chr1	1379832	1380041	chr1_IC:1379832-1380041	0	+	1379832	1380041	127,255,0
chr1	1380375	1380823	chr1_IC:1380375-1380823	0	+	1380375	1380823	127,255,0
chr1	1381151	1381360	chr1_IC:1381151-1381360	0	+	1381151	1381360	127,255,0
chr1	1382030	1383583	chr1_IC:1382030-1383583	0	+	1382030	1383583	127,255,0
chr1	1384128	1384559	chr1_IC:1384128-1384559	0	+	1384128	1384559	127,255,0
chr1	1385279	1387621	chr1_IC:1385279-1387621	0	+	1385279	1387621	127,255,0
chr1	1388271	1388763	chr1_IC:1388271-1388763	0	+	1388271	1388763	127,255,0
chr1	1389052	1389254	chr1_IC:1389052-1389254	0	+	1389052	1389254	127,255,0
chr1	1389458	1391374	chr1_IC:1389458-1391374	0	+	1389458	1391374	127,255,0
chr1	1391545	1391806	chr1_IC:1391545-1391806	0	+	1391545	1391806	127,255,0
chr1	1392018	1393278	chr1_IC:1392018-1393278	0	+	1392018	1393278	127,255,0
chr1	1393662	1394337	chr1_IC:1393662-1394337	0	+	1393662	1394337	127,255,0
chr1	1395826	1396440	chr1_IC:1395826-1396440	0	+	1395826	1396440	127,255,0
chr1	1397890	1398224	chr1_IC:1397890-1398224	0	+	1397890	1398224	127,255,0
chr1	1399370	1399626	chr1_IC:1399370-1399626	0	+	1399370	1399626	127,255,0
chr1	1399801	1400032	chr1_IC:1399801-1400032	0	+	1399801	1400032	127,255,0
chr1	1400260	1401001	chr1_IC:1400260-1401001	0	+	1400260	1401001	127,255,0
chr1	1401367	1401748	chr1_IC:1401367-1401748	0	+	1401367	1401748	127,255,0
chr1	1402701	1402979	chr1_IC:1402701-1402979	0	+	1402701	1402979	127,255,0
chr1	1403432	1404581	chr1_IC:1403432-1404581	0	+	1403432	1404581	127,255,0
chr1	1406339	1409233	chr1_ICshore:1406339-1409233	0	+	1406339	1409233	127,255,0
chr1	1409389	1411244	chr1_ICshore:1409389-1411244	0	+	1409389	1411244	127,255,0
chr1	1411383	1413576	chr1_IC:1411383-1413576	0	+	1411383	1413576	127,255,0
chr1	1413903	1414781	chr1_IC:1413903-1414781	0	+	1413903	1414781	127,255,0
chr1	1415033	1418077	chr1_ICshore:1415033-1418077	0	+	1415033	1418077	127,255,0
chr1	1418265	1418669	chr1_IC:1418265-1418669	0	+	1418265	1418669	127,255,0
chr1	1419145	1421684	chr1_IC:1419145-1421684	0	+	1419145	1421684	127,255,0
chr1	1421902	1422135	chr1_IC:1421902-1422135	0	+	1421902	1422135	127,255,0
chr1	1422337	1422548	chr1_IC:1422337-1422548	0	+	1422337	1422548	127,255,0
chr1	1423585	1424220	chr1_IC:1423585-1424220	0	+	1423585	1424220	127,255,0
chr1	1425011	1426181	chr1_IC:1425011-1426181	0	+	1425011	1426181	127,255,0
chr1	1426469	1427179	chr1_IC:1426469-1427179	0	+	1426469	1427179	127,255,0
chr1	1427931	1428263	chr1_IC:1427931-1428263	0	+	1427931	1428263	127,255,0
chr1	1429692	1430129	chr1_IC:1429692-1430129	0	+	1429692	1430129	127,255,0
chr1	1430511	1430720	chr1_IC:1430511-1430720	0	+	1430511	1430720	127,255,0
chr1	1431452	1431958	chr1_IC:1431452-1431958	0	+	1431452	1431958	127,255,0
chr1	1432382	1432628	chr1_IC:1432382-1432628	0	+	1432382	1432628	127,255,0
chr1	1433056	1433627	chr1_IC:1433056-1433627	0	+	1433056	1433627	127,255,0
chr1	1433907	1437065	chr1_IC:1433907-1437065	0	+	1433907	1437065	127,255,0
chr1	1437267	1440111	chr1_IC:1437267-1440111	0	+	1437267	1440111	127,255,0
chr1	1440273	1441204	chr1_IC:1440273-1441204	0	+	1440273	1441204	127,255,0
chr1	1441792	1442003	chr1_IC:1441792-1442003	0	+	1441792	1442003	127,255,0
chr1	1442176	1442588	chr1_IC:1442176-1442588	0	+	1442176	1442588	127,255,0
chr1	1443125	1443334	chr1_IC:1443125-1443334	0	+	1443125	1443334	127,255,0
chr1	1443553	1443772	chr1_IC:1443553-1443772	0	+	1443553	1443772	127,255,0
chr1	1444231	1445353	chr1_IC:1444231-1445353	0	+	1444231	1445353	127,255,0
chr1	1445680	1449596	chr1_ICshore:1445680-1449596	0	+	1445680	1449596	127,255,0
chr1	1449746	1451907	chr1_IC:1449746-1451907	0	+	1449746	1451907	127,255,0
chr1	1452042	1456041	chr1_IC:1452042-1456041	0	+	1452042	1456041	127,255,0
chr1	1456269	1457539	chr1_IC:1456269-1457539	0	+	1456269	1457539	127,255,0
chr1	1457729	1459865	chr1_IC:1457729-1459865	0	+	1457729	1459865	127,255,0
chr1	1460074	1461218	chr1_IC:1460074-1461218	0	+	1460074	1461218	127,255,0
chr1	1461330	1461766	chr1_IC:1461330-1461766	0	+	1461330	1461766	127,255,0
chr1	1461924	1462200	chr1_IC:1461924-1462200	0	+	1461924	1462200	127,255,0
chr1	1463319	1463834	chr1_IC:1463319-1463834	0	+	1463319	1463834	127,255,0
chr1	1464453	1465087	chr1_IC:1464453-1465087	0	+	1464453	1465087	127,255,0
chr1	1465793	1466341	chr1_IC:1465793-1466341	0	+	1465793	1466341	127,255,0
chr1	1466649	1467209	chr1_IC:1466649-1467209	0	+	1466649	1467209	127,255,0
chr1	1468116	1468577	chr1_IC:1468116-1468577	0	+	1468116	1468577	127,255,0
chr1	1468969	1469515	chr1_IC:1468969-1469515	0	+	1468969	1469515	127,255,0
chr1	1470232	1472433	chr1_ICshore:1470232-1472433	0	+	1470232	1472433	127,255,0
chr1	1472550	1472769	chr1_IC:1472550-1472769	0	+	1472550	1472769	127,255,0
chr1	1472960	1474652	chr1_ICshore:1472960-1474652	0	+	1472960	1474652	127,255,0
chr1	1474770	1477723	chr1_ICshore:1474770-1477723	0	+	1474770	1477723	127,255,0
chr1	1477840	1479394	chr1_IC:1477840-1479394	0	+	1477840	1479394	127,255,0
chr1	1479599	1479860	chr1_IC:1479599-1479860	0	+	1479599	1479860	127,255,0
chr1	1480596	1481137	chr1_IC:1480596-1481137	0	+	1480596	1481137	127,255,0
chr1	1481696	1482477	chr1_IC:1481696-1482477	0	+	1481696	1482477	127,255,0
chr1	1482932	1483737	chr1_IC:1482932-1483737	0	+	1482932	1483737	127,255,0
chr1	1484061	1484272	chr1_IC:1484061-1484272	0	+	1484061	1484272	127,255,0
chr1	1484515	1485403	chr1_IC:1484515-1485403	0	+	1484515	1485403	127,255,0
chr1	1486860	1487741	chr1_IC:1486860-1487741	0	+	1486860	1487741	127,255,0
chr1	1487975	1488210	chr1_IC:1487975-1488210	0	+	1487975	1488210	127,255,0
chr1	1488427	1489935	chr1_IC:1488427-1489935	0	+	1488427	1489935	127,255,0
chr1	1490196	1490415	chr1_IC:1490196-1490415	0	+	1490196	1490415	127,255,0
chr1	1490593	1491107	chr1_IC:1490593-1491107	0	+	1490593	1491107	127,255,0
chr1	1491516	1491984	chr1_IC:1491516-1491984	0	+	1491516	1491984	127,255,0
chr1	1492405	1492622	chr1_IC:1492405-1492622	0	+	1492405	1492622	127,255,0
chr1	1492892	1493232	chr1_IC:1492892-1493232	0	+	1492892	1493232	127,255,0
chr1	1494372	1494863	chr1_IC:1494372-1494863	0	+	1494372	1494863	127,255,0
chr1	1495206	1495426	chr1_IC:1495206-1495426	0	+	1495206	1495426	127,255,0
chr1	1496520	1497373	chr1_IC:1496520-1497373	0	+	1496520	1497373	127,255,0
chr1	1497900	1498165	chr1_IC:1497900-1498165	0	+	1497900	1498165	127,255,0
chr1	1498644	1498856	chr1_IC:1498644-1498856	0	+	1498644	1498856	127,255,0
chr1	1499195	1499460	chr1_IC:1499195-1499460	0	+	1499195	1499460	127,255,0
chr1	1499578	1500822	chr1_IC:1499578-1500822	0	+	1499578	1500822	127,255,0
chr1	1501000	1501209	chr1_IC:1501000-1501209	0	+	1501000	1501209	127,255,0
chr1	1501843	1503432	chr1_IC:1501843-1503432	0	+	1501843	1503432	127,255,0
chr1	1503715	1504215	chr1_IC:1503715-1504215	0	+	1503715	1504215	127,255,0
chr1	1504356	1504575	chr1_IC:1504356-1504575	0	+	1504356	1504575	127,255,0
chr1	1506065	1506729	chr1_IC:1506065-1506729	0	+	1506065	1506729	127,255,0
chr1	1507121	1508222	chr1_IC:1507121-1508222	0	+	1507121	1508222	127,255,0
chr1	1508378	1509095	chr1_IC:1508378-1509095	0	+	1508378	1509095	127,255,0
chr1	1509386	1511515	chr1_ICshore:1509386-1511515	0	+	1509386	1511515	127,255,0
chr1	1511836	1512197	chr1_IC:1511836-1512197	0	+	1511836	1512197	127,255,0
chr1	1513458	1513728	chr1_IC:1513458-1513728	0	+	1513458	1513728	127,255,0
chr1	1514539	1514988	chr1_IC:1514539-1514988	0	+	1514539	1514988	127,255,0
chr1	1516104	1516337	chr1_IC:1516104-1516337	0	+	1516104	1516337	127,255,0
chr1	1517359	1517671	chr1_IC:1517359-1517671	0	+	1517359	1517671	127,255,0
chr1	1518964	1520291	chr1_IC:1518964-1520291	0	+	1518964	1520291	127,255,0
chr1	1520689	1521252	chr1_IC:1520689-1521252	0	+	1520689	1521252	127,255,0
chr1	1521424	1523901	chr1_IC:1521424-1523901	0	+	1521424	1523901	127,255,0
chr1	1524047	1528589	chr1_IC:1524047-1528589	0	+	1524047	1528589	127,255,0
chr1	1529098	1529317	chr1_IC:1529098-1529317	0	+	1529098	1529317	127,255,0
chr1	1529634	1530002	chr1_IC:1529634-1530002	0	+	1529634	1530002	127,255,0
chr1	1533048	1533257	chr1_IC:1533048-1533257	0	+	1533048	1533257	127,255,0
chr1	1533625	1533842	chr1_IC:1533625-1533842	0	+	1533625	1533842	127,255,0
chr1	1534213	1536310	chr1_ICshore:1534213-1536310	0	+	1534213	1536310	127,255,0
chr1	1536601	1536810	chr1_IC:1536601-1536810	0	+	1536601	1536810	127,255,0
chr1	1537853	1538199	chr1_IC:1537853-1538199	0	+	1537853	1538199	127,255,0
chr1	1540530	1540839	chr1_IC:1540530-1540839	0	+	1540530	1540839	127,255,0
chr1	1541133	1541516	chr1_IC:1541133-1541516	0	+	1541133	1541516	127,255,0
chr1	1541843	1542196	chr1_IC:1541843-1542196	0	+	1541843	1542196	127,255,0
chr1	1542719	1542928	chr1_IC:1542719-1542928	0	+	1542719	1542928	127,255,0
chr1	1544239	1545121	chr1_IC:1544239-1545121	0	+	1544239	1545121	127,255,0
chr1	1545344	1545561	chr1_IC:1545344-1545561	0	+	1545344	1545561	127,255,0
chr1	1546112	1546322	chr1_IC:1546112-1546322	0	+	1546112	1546322	127,255,0
chr1	1546957	1547455	chr1_IC:1546957-1547455	0	+	1546957	1547455	127,255,0
chr1	1548414	1548623	chr1_IC:1548414-1548623	0	+	1548414	1548623	127,255,0
chr1	1549507	1552353	chr1_ICshore:1549507-1552353	0	+	1549507	1552353	127,255,0
chr1	1552857	1553295	chr1_IC:1552857-1553295	0	+	1552857	1553295	127,255,0
chr1	1554377	1554928	chr1_IC:1554377-1554928	0	+	1554377	1554928	127,255,0
chr1	1555549	1555768	chr1_IC:1555549-1555768	0	+	1555549	1555768	127,255,0
chr1	1557728	1559528	chr1_ICshore:1557728-1559528	0	+	1557728	1559528	127,255,0
chr1	1559856	1560065	chr1_IC:1559856-1560065	0	+	1559856	1560065	127,255,0
chr1	1560346	1561186	chr1_IC:1560346-1561186	0	+	1560346	1561186	127,255,0
chr1	1561873	1564176	chr1_IC:1561873-1564176	0	+	1561873	1564176	127,255,0
chr1	1564308	1570196	chr1_ICshore:1564308-1570196	0	+	1564308	1570196	127,255,0
chr1	1570494	1572581	chr1_IC:1570494-1572581	0	+	1570494	1572581	127,255,0
chr1	1572992	1573720	chr1_IC:1572992-1573720	0	+	1572992	1573720	127,255,0
chr1	1573884	1574113	chr1_IC:1573884-1574113	0	+	1573884	1574113	127,255,0
chr1	1574260	1578040	chr1_ICshore:1574260-1578040	0	+	1574260	1578040	127,255,0
chr1	1578253	1578711	chr1_IC:1578253-1578711	0	+	1578253	1578711	127,255,0
chr1	1579646	1581079	chr1_ICshore:1579646-1581079	0	+	1579646	1581079	127,255,0
chr1	1582833	1583122	chr1_IC:1582833-1583122	0	+	1582833	1583122	127,255,0
chr1	1583708	1583953	chr1_IC:1583708-1583953	0	+	1583708	1583953	127,255,0
chr1	1584198	1584789	chr1_IC:1584198-1584789	0	+	1584198	1584789	127,255,0
chr1	1585886	1586600	chr1_IC:1585886-1586600	0	+	1585886	1586600	127,255,0
chr1	1587059	1587367	chr1_IC:1587059-1587367	0	+	1587059	1587367	127,255,0
chr1	1588000	1588209	chr1_IC:1588000-1588209	0	+	1588000	1588209	127,255,0
chr1	1588962	1591460	chr1_ICshore:1588962-1591460	0	+	1588962	1591460	127,255,0
chr1	1591588	1592705	chr1_ICshore:1591588-1592705	0	+	1591588	1592705	127,255,0
chr1	1593315	1593524	chr1_IC:1593315-1593524	0	+	1593315	1593524	127,255,0
chr1	1594349	1594566	chr1_IC:1594349-1594566	0	+	1594349	1594566	127,255,0
chr1	1595058	1595535	chr1_IC:1595058-1595535	0	+	1595058	1595535	127,255,0
chr1	1596004	1596439	chr1_IC:1596004-1596439	0	+	1596004	1596439	127,255,0
chr1	1597217	1597913	chr1_IC:1597217-1597913	0	+	1597217	1597913	127,255,0
chr1	1598132	1598916	chr1_IC:1598132-1598916	0	+	1598132	1598916	127,255,0
chr1	1599659	1600436	chr1_IC:1599659-1600436	0	+	1599659	1600436	127,255,0
chr1	1600863	1603419	chr1_IC:1600863-1603419	0	+	1600863	1603419	127,255,0
chr1	1603664	1604112	chr1_IC:1603664-1604112	0	+	1603664	1604112	127,255,0
chr1	1604235	1604712	chr1_IC:1604235-1604712	0	+	1604235	1604712	127,255,0
chr1	1604986	1605435	chr1_IC:1604986-1605435	0	+	1604986	1605435	127,255,0
chr1	1605574	1605833	chr1_IC:1605574-1605833	0	+	1605574	1605833	127,255,0
chr1	1606086	1606510	chr1_IC:1606086-1606510	0	+	1606086	1606510	127,255,0
chr1	1606686	1609868	chr1_ICshore:1606686-1609868	0	+	1606686	1609868	127,255,0
chr1	1610380	1614379	chr1_IC:1610380-1614379	0	+	1610380	1614379	127,255,0
chr1	1614676	1615174	chr1_IC:1614676-1615174	0	+	1614676	1615174	127,255,0
chr1	1615385	1616445	chr1_IC:1615385-1616445	0	+	1615385	1616445	127,255,0
chr1	1617017	1620585	chr1_IC:1617017-1620585	0	+	1617017	1620585	127,255,0
chr1	1620753	1620995	chr1_IC:1620753-1620995	0	+	1620753	1620995	127,255,0
chr1	1621192	1621401	chr1_IC:1621192-1621401	0	+	1621192	1621401	127,255,0
chr1	1621852	1622061	chr1_IC:1621852-1622061	0	+	1621852	1622061	127,255,0
chr1	1622752	1626468	chr1_ICshore:1622752-1626468	0	+	1622752	1626468	127,255,0
chr1	1626636	1627253	chr1_IC:1626636-1627253	0	+	1626636	1627253	127,255,0
chr1	1629245	1629721	chr1_IC:1629245-1629721	0	+	1629245	1629721	127,255,0
chr1	1629907	1633422	chr1_ICshore:1629907-1633422	0	+	1629907	1633422	127,255,0
chr1	1633723	1636939	chr1_IC:1633723-1636939	0	+	1633723	1636939	127,255,0
chr1	1637577	1637872	chr1_IC:1637577-1637872	0	+	1637577	1637872	127,255,0
chr1	1637989	1641250	chr1_ICshore:1637989-1641250	0	+	1637989	1641250	127,255,0
chr1	1641463	1641921	chr1_IC:1641463-1641921	0	+	1641463	1641921	127,255,0
chr1	1642861	1644295	chr1_ICshore:1642861-1644295	0	+	1642861	1644295	127,255,0
chr1	1646066	1646355	chr1_IC:1646066-1646355	0	+	1646066	1646355	127,255,0
chr1	1646978	1648215	chr1_IC:1646978-1648215	0	+	1646978	1648215	127,255,0
chr1	1649008	1649355	chr1_IC:1649008-1649355	0	+	1649008	1649355	127,255,0
chr1	1649593	1650570	chr1_IC:1649593-1650570	0	+	1649593	1650570	127,255,0
chr1	1651037	1652165	chr1_IC:1651037-1652165	0	+	1651037	1652165	127,255,0
chr1	1652337	1652692	chr1_IC:1652337-1652692	0	+	1652337	1652692	127,255,0
chr1	1653342	1653568	chr1_IC:1653342-1653568	0	+	1653342	1653568	127,255,0
chr1	1654284	1656703	chr1_ICshore:1654284-1656703	0	+	1654284	1656703	127,255,0
chr1	1656876	1657975	chr1_ICshore:1656876-1657975	0	+	1656876	1657975	127,255,0
chr1	1658103	1658451	chr1_IC:1658103-1658451	0	+	1658103	1658451	127,255,0
chr1	1659200	1659409	chr1_IC:1659200-1659409	0	+	1659200	1659409	127,255,0
chr1	1659673	1659881	chr1_IC:1659673-1659881	0	+	1659673	1659881	127,255,0
chr1	1661013	1661421	chr1_IC:1661013-1661421	0	+	1661013	1661421	127,255,0
chr1	1661910	1662800	chr1_IC:1661910-1662800	0	+	1661910	1662800	127,255,0
chr1	1663216	1663425	chr1_IC:1663216-1663425	0	+	1663216	1663425	127,255,0
chr1	1663747	1664268	chr1_IC:1663747-1664268	0	+	1663747	1664268	127,255,0
chr1	1664589	1665299	chr1_IC:1664589-1665299	0	+	1664589	1665299	127,255,0
chr1	1666000	1668120	chr1_IC:1666000-1668120	0	+	1666000	1668120	127,255,0
chr1	1668426	1668693	chr1_IC:1668426-1668693	0	+	1668426	1668693	127,255,0
chr1	1668941	1674296	chr1_ICshore:1668941-1674296	0	+	1668941	1674296	127,255,0
chr1	1674618	1674844	chr1_IC:1674618-1674844	0	+	1674618	1674844	127,255,0
chr1	1675140	1675359	chr1_IC:1675140-1675359	0	+	1675140	1675359	127,255,0
chr1	1676027	1679496	chr1_ICshore:1676027-1679496	0	+	1676027	1679496	127,255,0
chr1	1680103	1680328	chr1_IC:1680103-1680328	0	+	1680103	1680328	127,255,0
chr1	1681829	1682344	chr1_IC:1681829-1682344	0	+	1681829	1682344	127,255,0
chr1	1682517	1684584	chr1_IC:1682517-1684584	0	+	1682517	1684584	127,255,0
chr1	1685135	1686193	chr1_IC:1685135-1686193	0	+	1685135	1686193	127,255,0
chr1	1686306	1686718	chr1_IC:1686306-1686718	0	+	1686306	1686718	127,255,0
chr1	1687497	1688470	chr1_IC:1687497-1688470	0	+	1687497	1688470	127,255,0
chr1	1689198	1690118	chr1_IC:1689198-1690118	0	+	1689198	1690118	127,255,0
chr1	1690376	1690780	chr1_IC:1690376-1690780	0	+	1690376	1690780	127,255,0
chr1	1691764	1692672	chr1_IC:1691764-1692672	0	+	1691764	1692672	127,255,0
chr1	1694137	1694886	chr1_IC:1694137-1694886	0	+	1694137	1694886	127,255,0
chr1	1695109	1695890	chr1_IC:1695109-1695890	0	+	1695109	1695890	127,255,0
chr1	1696166	1696909	chr1_IC:1696166-1696909	0	+	1696166	1696909	127,255,0
chr1	1697025	1697362	chr1_IC:1697025-1697362	0	+	1697025	1697362	127,255,0
chr1	1697545	1697863	chr1_IC:1697545-1697863	0	+	1697545	1697863	127,255,0
chr1	1698319	1698699	chr1_IC:1698319-1698699	0	+	1698319	1698699	127,255,0
chr1	1699314	1699646	chr1_IC:1699314-1699646	0	+	1699314	1699646	127,255,0
chr1	1700558	1701188	chr1_IC:1700558-1701188	0	+	1700558	1701188	127,255,0
chr1	1704213	1704835	chr1_IC:1704213-1704835	0	+	1704213	1704835	127,255,0
chr1	1705643	1706618	chr1_IC:1705643-1706618	0	+	1705643	1706618	127,255,0
chr1	1707470	1707695	chr1_IC:1707470-1707695	0	+	1707470	1707695	127,255,0
chr1	1707974	1708183	chr1_IC:1707974-1708183	0	+	1707974	1708183	127,255,0
chr1	1708969	1711151	chr1_ICshore:1708969-1711151	0	+	1708969	1711151	127,255,0
chr1	1713184	1714329	chr1_IC:1713184-1714329	0	+	1713184	1714329	127,255,0
chr1	1715274	1715948	chr1_IC:1715274-1715948	0	+	1715274	1715948	127,255,0
chr1	1716494	1716803	chr1_IC:1716494-1716803	0	+	1716494	1716803	127,255,0
chr1	1717114	1717387	chr1_IC:1717114-1717387	0	+	1717114	1717387	127,255,0
chr1	1718765	1719521	chr1_IC:1718765-1719521	0	+	1718765	1719521	127,255,0
chr1	1720264	1721203	chr1_IC:1720264-1721203	0	+	1720264	1721203	127,255,0
chr1	1721693	1722183	chr1_IC:1721693-1722183	0	+	1721693	1722183	127,255,0
chr1	1722524	1723065	chr1_IC:1722524-1723065	0	+	1722524	1723065	127,255,0
chr1	1723858	1724107	chr1_IC:1723858-1724107	0	+	1723858	1724107	127,255,0
chr1	1725252	1725461	chr1_IC:1725252-1725461	0	+	1725252	1725461	127,255,0
chr1	1726122	1726331	chr1_IC:1726122-1726331	0	+	1726122	1726331	127,255,0
chr1	1726487	1726696	chr1_IC:1726487-1726696	0	+	1726487	1726696	127,255,0
chr1	1729989	1730728	chr1_IC:1729989-1730728	0	+	1729989	1730728	127,255,0
chr1	1732280	1732669	chr1_IC:1732280-1732669	0	+	1732280	1732669	127,255,0
chr1	1735091	1735357	chr1_IC:1735091-1735357	0	+	1735091	1735357	127,255,0
chr1	1735514	1736052	chr1_IC:1735514-1736052	0	+	1735514	1736052	127,255,0
chr1	1736422	1736779	chr1_IC:1736422-1736779	0	+	1736422	1736779	127,255,0
chr1	1737645	1737854	chr1_IC:1737645-1737854	0	+	1737645	1737854	127,255,0
chr1	1738113	1738322	chr1_IC:1738113-1738322	0	+	1738113	1738322	127,255,0
chr1	1739010	1739855	chr1_IC:1739010-1739855	0	+	1739010	1739855	127,255,0
chr1	1740681	1740890	chr1_IC:1740681-1740890	0	+	1740681	1740890	127,255,0
chr1	1741619	1741865	chr1_IC:1741619-1741865	0	+	1741619	1741865	127,255,0
chr1	1742314	1742523	chr1_IC:1742314-1742523	0	+	1742314	1742523	127,255,0
chr1	1742710	1743580	chr1_IC:1742710-1743580	0	+	1742710	1743580	127,255,0
chr1	1746222	1746570	chr1_IC:1746222-1746570	0	+	1746222	1746570	127,255,0
chr1	1747169	1747422	chr1_IC:1747169-1747422	0	+	1747169	1747422	127,255,0
chr1	1750122	1750331	chr1_IC:1750122-1750331	0	+	1750122	1750331	127,255,0
chr1	1750646	1750910	chr1_IC:1750646-1750910	0	+	1750646	1750910	127,255,0
chr1	1751359	1751568	chr1_IC:1751359-1751568	0	+	1751359	1751568	127,255,0
chr1	1752514	1752723	chr1_IC:1752514-1752723	0	+	1752514	1752723	127,255,0
chr1	1753002	1753246	chr1_IC:1753002-1753246	0	+	1753002	1753246	127,255,0
chr1	1753607	1754252	chr1_IC:1753607-1754252	0	+	1753607	1754252	127,255,0
chr1	1754361	1754744	chr1_IC:1754361-1754744	0	+	1754361	1754744	127,255,0
chr1	1756985	1757328	chr1_IC:1756985-1757328	0	+	1756985	1757328	127,255,0
chr1	1758566	1758793	chr1_IC:1758566-1758793	0	+	1758566	1758793	127,255,0
chr1	1759382	1759803	chr1_IC:1759382-1759803	0	+	1759382	1759803	127,255,0
chr1	1761100	1761518	chr1_IC:1761100-1761518	0	+	1761100	1761518	127,255,0
chr1	1762351	1762711	chr1_IC:1762351-1762711	0	+	1762351	1762711	127,255,0
chr1	1763617	1763826	chr1_IC:1763617-1763826	0	+	1763617	1763826	127,255,0
chr1	1764767	1765142	chr1_IC:1764767-1765142	0	+	1764767	1765142	127,255,0
chr1	1766052	1766354	chr1_IC:1766052-1766354	0	+	1766052	1766354	127,255,0
chr1	1768737	1768946	chr1_IC:1768737-1768946	0	+	1768737	1768946	127,255,0
chr1	1769874	1770211	chr1_IC:1769874-1770211	0	+	1769874	1770211	127,255,0
chr1	1771142	1771432	chr1_IC:1771142-1771432	0	+	1771142	1771432	127,255,0
chr1	1771588	1772023	chr1_IC:1771588-1772023	0	+	1771588	1772023	127,255,0
chr1	1772396	1772637	chr1_IC:1772396-1772637	0	+	1772396	1772637	127,255,0
chr1	1773425	1773786	chr1_IC:1773425-1773786	0	+	1773425	1773786	127,255,0
chr1	1775185	1775667	chr1_IC:1775185-1775667	0	+	1775185	1775667	127,255,0
chr1	1776647	1777041	chr1_IC:1776647-1777041	0	+	1776647	1777041	127,255,0
chr1	1777739	1777948	chr1_IC:1777739-1777948	0	+	1777739	1777948	127,255,0
chr1	1779488	1779749	chr1_IC:1779488-1779749	0	+	1779488	1779749	127,255,0
chr1	1781612	1781909	chr1_IC:1781612-1781909	0	+	1781612	1781909	127,255,0
chr1	1782285	1782903	chr1_IC:1782285-1782903	0	+	1782285	1782903	127,255,0
chr1	1783133	1784115	chr1_IC:1783133-1784115	0	+	1783133	1784115	127,255,0
chr1	1786102	1786362	chr1_IC:1786102-1786362	0	+	1786102	1786362	127,255,0
chr1	1786776	1787275	chr1_IC:1786776-1787275	0	+	1786776	1787275	127,255,0
chr1	1787832	1788067	chr1_IC:1787832-1788067	0	+	1787832	1788067	127,255,0
chr1	1790612	1791339	chr1_IC:1790612-1791339	0	+	1790612	1791339	127,255,0
chr1	1791880	1792089	chr1_IC:1791880-1792089	0	+	1791880	1792089	127,255,0
chr1	1793319	1793564	chr1_IC:1793319-1793564	0	+	1793319	1793564	127,255,0
chr1	1793905	1794114	chr1_IC:1793905-1794114	0	+	1793905	1794114	127,255,0
chr1	1795776	1795985	chr1_IC:1795776-1795985	0	+	1795776	1795985	127,255,0
chr1	1796774	1797000	chr1_IC:1796774-1797000	0	+	1796774	1797000	127,255,0
chr1	1798081	1798636	chr1_IC:1798081-1798636	0	+	1798081	1798636	127,255,0
chr1	1799580	1800128	chr1_IC:1799580-1800128	0	+	1799580	1800128	127,255,0
chr1	1800324	1800533	chr1_IC:1800324-1800533	0	+	1800324	1800533	127,255,0
chr1	1801437	1801646	chr1_IC:1801437-1801646	0	+	1801437	1801646	127,255,0
chr1	1802655	1802874	chr1_IC:1802655-1802874	0	+	1802655	1802874	127,255,0
chr1	1804940	1805171	chr1_IC:1804940-1805171	0	+	1804940	1805171	127,255,0
chr1	1805456	1806074	chr1_IC:1805456-1806074	0	+	1805456	1806074	127,255,0
chr1	1806276	1806485	chr1_IC:1806276-1806485	0	+	1806276	1806485	127,255,0
chr1	1808502	1808711	chr1_IC:1808502-1808711	0	+	1808502	1808711	127,255,0
chr1	1810010	1810219	chr1_IC:1810010-1810219	0	+	1810010	1810219	127,255,0
chr1	1810811	1811146	chr1_IC:1810811-1811146	0	+	1810811	1811146	127,255,0
chr1	1811703	1812158	chr1_IC:1811703-1812158	0	+	1811703	1812158	127,255,0
chr1	1812506	1812823	chr1_IC:1812506-1812823	0	+	1812506	1812823	127,255,0
chr1	1813661	1813881	chr1_IC:1813661-1813881	0	+	1813661	1813881	127,255,0
chr1	1815418	1815842	chr1_IC:1815418-1815842	0	+	1815418	1815842	127,255,0
chr1	1816046	1816463	chr1_IC:1816046-1816463	0	+	1816046	1816463	127,255,0
chr1	1816984	1817798	chr1_IC:1816984-1817798	0	+	1816984	1817798	127,255,0
chr1	1818127	1818474	chr1_IC:1818127-1818474	0	+	1818127	1818474	127,255,0
chr1	1819017	1819378	chr1_IC:1819017-1819378	0	+	1819017	1819378	127,255,0
chr1	1819685	1820418	chr1_IC:1819685-1820418	0	+	1819685	1820418	127,255,0
chr1	1820859	1824511	chr1_ICshore:1820859-1824511	0	+	1820859	1824511	127,255,0
chr1	1826347	1826601	chr1_IC:1826347-1826601	0	+	1826347	1826601	127,255,0
chr1	1827894	1829180	chr1_IC:1827894-1829180	0	+	1827894	1829180	127,255,0
chr1	1831629	1832373	chr1_IC:1831629-1832373	0	+	1831629	1832373	127,255,0
chr1	1833680	1834726	chr1_IC:1833680-1834726	0	+	1833680	1834726	127,255,0
chr1	1834897	1835227	chr1_IC:1834897-1835227	0	+	1834897	1835227	127,255,0
chr1	1835431	1835746	chr1_IC:1835431-1835746	0	+	1835431	1835746	127,255,0
chr1	1836605	1836833	chr1_IC:1836605-1836833	0	+	1836605	1836833	127,255,0
chr1	1837035	1837558	chr1_IC:1837035-1837558	0	+	1837035	1837558	127,255,0
chr1	1837855	1838063	chr1_IC:1837855-1838063	0	+	1837855	1838063	127,255,0
chr1	1839046	1839710	chr1_IC:1839046-1839710	0	+	1839046	1839710	127,255,0
chr1	1839918	1841519	chr1_ICshore:1839918-1841519	0	+	1839918	1841519	127,255,0
chr1	1841871	1842204	chr1_IC:1841871-1842204	0	+	1841871	1842204	127,255,0
chr1	1842308	1842533	chr1_IC:1842308-1842533	0	+	1842308	1842533	127,255,0
chr1	1843563	1845424	chr1_IC:1843563-1845424	0	+	1843563	1845424	127,255,0
chr1	1847853	1848062	chr1_IC:1847853-1848062	0	+	1847853	1848062	127,255,0
chr1	1848174	1848623	chr1_IC:1848174-1848623	0	+	1848174	1848623	127,255,0
chr1	1849810	1851519	chr1_ICshore:1849810-1851519	0	+	1849810	1851519	127,255,0
chr1	1854002	1854218	chr1_IC:1854002-1854218	0	+	1854002	1854218	127,255,0
chr1	1855698	1855907	chr1_IC:1855698-1855907	0	+	1855698	1855907	127,255,0
chr1	1857192	1857415	chr1_IC:1857192-1857415	0	+	1857192	1857415	127,255,0
chr1	1857743	1858577	chr1_IC:1857743-1858577	0	+	1857743	1858577	127,255,0
chr1	1859032	1859634	chr1_IC:1859032-1859634	0	+	1859032	1859634	127,255,0
chr1	1860007	1860348	chr1_IC:1860007-1860348	0	+	1860007	1860348	127,255,0
chr1	1861477	1862083	chr1_IC:1861477-1862083	0	+	1861477	1862083	127,255,0
chr1	1862541	1865034	chr1_IC:1862541-1865034	0	+	1862541	1865034	127,255,0
chr1	1865976	1867133	chr1_IC:1865976-1867133	0	+	1865976	1867133	127,255,0
chr1	1867416	1868273	chr1_IC:1867416-1868273	0	+	1867416	1868273	127,255,0
chr1	1868881	1869093	chr1_IC:1868881-1869093	0	+	1868881	1869093	127,255,0
chr1	1869799	1870022	chr1_IC:1869799-1870022	0	+	1869799	1870022	127,255,0
chr1	1871041	1871412	chr1_IC:1871041-1871412	0	+	1871041	1871412	127,255,0
chr1	1871735	1872868	chr1_IC:1871735-1872868	0	+	1871735	1872868	127,255,0
chr1	1873041	1873958	chr1_IC:1873041-1873958	0	+	1873041	1873958	127,255,0
chr1	1874084	1876441	chr1_IC:1874084-1876441	0	+	1874084	1876441	127,255,0
chr1	1876867	1877944	chr1_IC:1876867-1877944	0	+	1876867	1877944	127,255,0
chr1	1879038	1879702	chr1_IC:1879038-1879702	0	+	1879038	1879702	127,255,0
chr1	1881208	1881540	chr1_IC:1881208-1881540	0	+	1881208	1881540	127,255,0
chr1	1881903	1882112	chr1_IC:1881903-1882112	0	+	1881903	1882112	127,255,0
chr1	1883326	1883580	chr1_IC:1883326-1883580	0	+	1883326	1883580	127,255,0
chr1	1884786	1885175	chr1_IC:1884786-1885175	0	+	1884786	1885175	127,255,0
chr1	1886267	1887130	chr1_ICshore:1886267-1887130	0	+	1886267	1887130	127,255,0
chr1	1888032	1888560	chr1_IC:1888032-1888560	0	+	1888032	1888560	127,255,0
chr1	1888700	1888909	chr1_IC:1888700-1888909	0	+	1888700	1888909	127,255,0
chr1	1889172	1890670	chr1_IC:1889172-1890670	0	+	1889172	1890670	127,255,0
chr1	1891107	1891456	chr1_IC:1891107-1891456	0	+	1891107	1891456	127,255,0
chr1	1892134	1892729	chr1_IC:1892134-1892729	0	+	1892134	1892729	127,255,0
chr1	1892930	1893154	chr1_IC:1892930-1893154	0	+	1892930	1893154	127,255,0
chr1	1893493	1893930	chr1_IC:1893493-1893930	0	+	1893493	1893930	127,255,0
chr1	1894656	1895431	chr1_IC:1894656-1895431	0	+	1894656	1895431	127,255,0
chr1	1895880	1896762	chr1_IC:1895880-1896762	0	+	1895880	1896762	127,255,0
chr1	1897244	1898629	chr1_IC:1897244-1898629	0	+	1897244	1898629	127,255,0
chr1	1898748	1899018	chr1_IC:1898748-1899018	0	+	1898748	1899018	127,255,0
chr1	1901297	1901606	chr1_IC:1901297-1901606	0	+	1901297	1901606	127,255,0
chr1	1902122	1903046	chr1_IC:1902122-1903046	0	+	1902122	1903046	127,255,0
chr1	1903227	1904728	chr1_IC:1903227-1904728	0	+	1903227	1904728	127,255,0
chr1	1905406	1905751	chr1_IC:1905406-1905751	0	+	1905406	1905751	127,255,0
chr1	1906221	1906748	chr1_IC:1906221-1906748	0	+	1906221	1906748	127,255,0
chr1	1906902	1908548	chr1_IC:1906902-1908548	0	+	1906902	1908548	127,255,0
chr1	1910030	1915626	chr1_ICshore:1910030-1915626	0	+	1910030	1915626	127,255,0
chr1	1916269	1917096	chr1_IC:1916269-1917096	0	+	1916269	1917096	127,255,0
chr1	1917200	1917457	chr1_IC:1917200-1917457	0	+	1917200	1917457	127,255,0
chr1	1918238	1918548	chr1_IC:1918238-1918548	0	+	1918238	1918548	127,255,0
chr1	1918846	1919804	chr1_IC:1918846-1919804	0	+	1918846	1919804	127,255,0
chr1	1920284	1921326	chr1_IC:1920284-1921326	0	+	1920284	1921326	127,255,0
chr1	1921695	1921904	chr1_IC:1921695-1921904	0	+	1921695	1921904	127,255,0
chr1	1923153	1923674	chr1_IC:1923153-1923674	0	+	1923153	1923674	127,255,0
chr1	1923966	1924247	chr1_IC:1923966-1924247	0	+	1923966	1924247	127,255,0
chr1	1925094	1925578	chr1_IC:1925094-1925578	0	+	1925094	1925578	127,255,0
chr1	1926066	1926281	chr1_IC:1926066-1926281	0	+	1926066	1926281	127,255,0
chr1	1927004	1927399	chr1_IC:1927004-1927399	0	+	1927004	1927399	127,255,0
chr1	1928046	1928250	chr1_IC:1928046-1928250	0	+	1928046	1928250	127,255,0
chr1	1928470	1928925	chr1_IC:1928470-1928925	0	+	1928470	1928925	127,255,0
chr1	1929403	1929633	chr1_IC:1929403-1929633	0	+	1929403	1929633	127,255,0
chr1	1930006	1930342	chr1_IC:1930006-1930342	0	+	1930006	1930342	127,255,0
chr1	1930615	1931536	chr1_IC:1930615-1931536	0	+	1930615	1931536	127,255,0
chr1	1931669	1932051	chr1_IC:1931669-1932051	0	+	1931669	1932051	127,255,0
chr1	1932710	1933685	chr1_IC:1932710-1933685	0	+	1932710	1933685	127,255,0
chr1	1933875	1934082	chr1_IC:1933875-1934082	0	+	1933875	1934082	127,255,0
chr1	1934889	1935915	chr1_ICshore:1934889-1935915	0	+	1934889	1935915	127,255,0
chr1	1936294	1937110	chr1_IC:1936294-1937110	0	+	1936294	1937110	127,255,0
chr1	1938632	1938871	chr1_IC:1938632-1938871	0	+	1938632	1938871	127,255,0
chr1	1940205	1940658	chr1_IC:1940205-1940658	0	+	1940205	1940658	127,255,0
chr1	1941371	1942192	chr1_IC:1941371-1942192	0	+	1941371	1942192	127,255,0
chr1	1942428	1942974	chr1_IC:1942428-1942974	0	+	1942428	1942974	127,255,0
chr1	1943504	1943713	chr1_IC:1943504-1943713	0	+	1943504	1943713	127,255,0
chr1	1944278	1944554	chr1_IC:1944278-1944554	0	+	1944278	1944554	127,255,0
chr1	1944768	1945067	chr1_IC:1944768-1945067	0	+	1944768	1945067	127,255,0
chr1	1945762	1946138	chr1_IC:1945762-1946138	0	+	1945762	1946138	127,255,0
chr1	1946246	1946893	chr1_IC:1946246-1946893	0	+	1946246	1946893	127,255,0
chr1	1947758	1948161	chr1_IC:1947758-1948161	0	+	1947758	1948161	127,255,0
chr1	1948883	1949126	chr1_IC:1948883-1949126	0	+	1948883	1949126	127,255,0
chr1	1949375	1952415	chr1_ICshore:1949375-1952415	0	+	1949375	1952415	127,255,0
chr1	1952861	1953359	chr1_IC:1952861-1953359	0	+	1952861	1953359	127,255,0
chr1	1953715	1953924	chr1_IC:1953715-1953924	0	+	1953715	1953924	127,255,0
chr1	1956293	1956597	chr1_IC:1956293-1956597	0	+	1956293	1956597	127,255,0
chr1	1956901	1958329	chr1_ICshore:1956901-1958329	0	+	1956901	1958329	127,255,0
chr1	1958632	1958860	chr1_IC:1958632-1958860	0	+	1958632	1958860	127,255,0
chr1	1959296	1960015	chr1_ICshore:1959296-1960015	0	+	1959296	1960015	127,255,0
chr1	1960495	1962230	chr1_IC:1960495-1962230	0	+	1960495	1962230	127,255,0
chr1	1964274	1964495	chr1_IC:1964274-1964495	0	+	1964274	1964495	127,255,0
chr1	1966134	1966699	chr1_IC:1966134-1966699	0	+	1966134	1966699	127,255,0
chr1	1967368	1967577	chr1_IC:1967368-1967577	0	+	1967368	1967577	127,255,0
chr1	1967723	1967932	chr1_IC:1967723-1967932	0	+	1967723	1967932	127,255,0
chr1	1968376	1968585	chr1_IC:1968376-1968585	0	+	1968376	1968585	127,255,0
chr1	1969646	1969859	chr1_IC:1969646-1969859	0	+	1969646	1969859	127,255,0
chr1	1970333	1970869	chr1_IC:1970333-1970869	0	+	1970333	1970869	127,255,0
chr1	1971850	1972164	chr1_IC:1971850-1972164	0	+	1971850	1972164	127,255,0
chr1	1972376	1972632	chr1_IC:1972376-1972632	0	+	1972376	1972632	127,255,0
chr1	1972816	1973069	chr1_IC:1972816-1973069	0	+	1972816	1973069	127,255,0
chr1	1973778	1974398	chr1_IC:1973778-1974398	0	+	1973778	1974398	127,255,0
chr1	1974500	1975041	chr1_IC:1974500-1975041	0	+	1974500	1975041	127,255,0
chr1	1975912	1977026	chr1_ICshore:1975912-1977026	0	+	1975912	1977026	127,255,0
chr1	1978130	1978339	chr1_IC:1978130-1978339	0	+	1978130	1978339	127,255,0
chr1	1978623	1978848	chr1_IC:1978623-1978848	0	+	1978623	1978848	127,255,0
chr1	1979010	1979219	chr1_IC:1979010-1979219	0	+	1979010	1979219	127,255,0
chr1	1980519	1980943	chr1_IC:1980519-1980943	0	+	1980519	1980943	127,255,0
chr1	1981070	1983315	chr1_ICshore:1981070-1983315	0	+	1981070	1983315	127,255,0
chr1	1984498	1984989	chr1_IC:1984498-1984989	0	+	1984498	1984989	127,255,0
chr1	1985918	1987113	chr1_ICshore:1985918-1987113	0	+	1985918	1987113	127,255,0
chr1	1987807	1989814	chr1_IC:1987807-1989814	0	+	1987807	1989814	127,255,0
chr1	1990685	1991325	chr1_ICshore:1990685-1991325	0	+	1990685	1991325	127,255,0
chr1	1991803	1992829	chr1_IC:1991803-1992829	0	+	1991803	1992829	127,255,0
chr1	1993312	1993924	chr1_IC:1993312-1993924	0	+	1993312	1993924	127,255,0
chr1	1994254	1995201	chr1_IC:1994254-1995201	0	+	1994254	1995201	127,255,0
chr1	1995429	1995648	chr1_IC:1995429-1995648	0	+	1995429	1995648	127,255,0
chr1	1996741	1997180	chr1_IC:1996741-1997180	0	+	1996741	1997180	127,255,0
chr1	1997969	1998178	chr1_IC:1997969-1998178	0	+	1997969	1998178	127,255,0
chr1	1998599	1999742	chr1_IC:1998599-1999742	0	+	1998599	1999742	127,255,0
chr1	2000198	2000733	chr1_IC:2000198-2000733	0	+	2000198	2000733	127,255,0
chr1	2000881	2001134	chr1_IC:2000881-2001134	0	+	2000881	2001134	127,255,0
chr1	2002428	2004515	chr1_IC:2002428-2004515	0	+	2002428	2004515	127,255,0
chr1	2004683	2007519	chr1_ICshore:2004683-2007519	0	+	2004683	2007519	127,255,0
chr1	2007945	2008948	chr1_IC:2007945-2008948	0	+	2007945	2008948	127,255,0
chr1	2010232	2011338	chr1_IC:2010232-2011338	0	+	2010232	2011338	127,255,0
chr1	2011572	2012810	chr1_IC:2011572-2012810	0	+	2011572	2012810	127,255,0
chr1	2012929	2014745	chr1_ICshore:2012929-2014745	0	+	2012929	2014745	127,255,0
chr1	2015261	2016122	chr1_IC:2015261-2016122	0	+	2015261	2016122	127,255,0
chr1	2016499	2017347	chr1_IC:2016499-2017347	0	+	2016499	2017347	127,255,0
chr1	2017803	2018476	chr1_IC:2017803-2018476	0	+	2017803	2018476	127,255,0
chr1	2018671	2019659	chr1_IC:2018671-2019659	0	+	2018671	2019659	127,255,0
chr1	2019864	2020140	chr1_IC:2019864-2020140	0	+	2019864	2020140	127,255,0
chr1	2020460	2021689	chr1_IC:2020460-2021689	0	+	2020460	2021689	127,255,0
chr1	2021999	2022328	chr1_IC:2021999-2022328	0	+	2021999	2022328	127,255,0
chr1	2022479	2024098	chr1_IC:2022479-2024098	0	+	2022479	2024098	127,255,0
chr1	2025111	2026374	chr1_ICshore:2025111-2026374	0	+	2025111	2026374	127,255,0
chr1	2026916	2027220	chr1_IC:2026916-2027220	0	+	2026916	2027220	127,255,0
chr1	2027595	2028257	chr1_IC:2027595-2028257	0	+	2027595	2028257	127,255,0
chr1	2029275	2029558	chr1_IC:2029275-2029558	0	+	2029275	2029558	127,255,0
chr1	2030101	2030310	chr1_IC:2030101-2030310	0	+	2030101	2030310	127,255,0
chr1	2032874	2033429	chr1_IC:2032874-2033429	0	+	2032874	2033429	127,255,0
chr1	2033749	2034106	chr1_IC:2033749-2034106	0	+	2033749	2034106	127,255,0
chr1	2034551	2035145	chr1_IC:2034551-2035145	0	+	2034551	2035145	127,255,0
chr1	2035411	2035817	chr1_IC:2035411-2035817	0	+	2035411	2035817	127,255,0
chr1	2036091	2037121	chr1_IC:2036091-2037121	0	+	2036091	2037121	127,255,0
chr1	2037692	2037901	chr1_IC:2037692-2037901	0	+	2037692	2037901	127,255,0
chr1	2038241	2039032	chr1_IC:2038241-2039032	0	+	2038241	2039032	127,255,0
chr1	2039536	2041405	chr1_IC:2039536-2041405	0	+	2039536	2041405	127,255,0
chr1	2042322	2042532	chr1_IC:2042322-2042532	0	+	2042322	2042532	127,255,0
chr1	2043236	2044877	chr1_IC:2043236-2044877	0	+	2043236	2044877	127,255,0
chr1	2045291	2047946	chr1_ICshore:2045291-2047946	0	+	2045291	2047946	127,255,0
chr1	2049847	2050166	chr1_IC:2049847-2050166	0	+	2049847	2050166	127,255,0
chr1	2051750	2052008	chr1_IC:2051750-2052008	0	+	2051750	2052008	127,255,0
chr1	2052274	2056570	chr1_ICshore:2052274-2056570	0	+	2052274	2056570	127,255,0
chr1	2057080	2057677	chr1_IC:2057080-2057677	0	+	2057080	2057677	127,255,0
chr1	2058171	2059249	chr1_IC:2058171-2059249	0	+	2058171	2059249	127,255,0
chr1	2059777	2061022	chr1_IC:2059777-2061022	0	+	2059777	2061022	127,255,0
chr1	2061439	2061716	chr1_IC:2061439-2061716	0	+	2061439	2061716	127,255,0
chr1	2062249	2062626	chr1_IC:2062249-2062626	0	+	2062249	2062626	127,255,0
chr1	2062951	2065348	chr1_ICshore:2062951-2065348	0	+	2062951	2065348	127,255,0
chr1	2065460	2066921	chr1_IC:2065460-2066921	0	+	2065460	2066921	127,255,0
chr1	2067098	2067314	chr1_IC:2067098-2067314	0	+	2067098	2067314	127,255,0
chr1	2068288	2068494	chr1_IC:2068288-2068494	0	+	2068288	2068494	127,255,0
chr1	2068823	2069032	chr1_IC:2068823-2069032	0	+	2068823	2069032	127,255,0
chr1	2069273	2069672	chr1_IC:2069273-2069672	0	+	2069273	2069672	127,255,0
chr1	2070037	2070441	chr1_IC:2070037-2070441	0	+	2070037	2070441	127,255,0
chr1	2070643	2070994	chr1_IC:2070643-2070994	0	+	2070643	2070994	127,255,0
chr1	2071156	2071365	chr1_IC:2071156-2071365	0	+	2071156	2071365	127,255,0
chr1	2071690	2072501	chr1_IC:2071690-2072501	0	+	2071690	2072501	127,255,0
chr1	2072830	2074918	chr1_IC:2072830-2074918	0	+	2072830	2074918	127,255,0
chr1	2075494	2075962	chr1_IC:2075494-2075962	0	+	2075494	2075962	127,255,0
chr1	2077159	2077669	chr1_IC:2077159-2077669	0	+	2077159	2077669	127,255,0
chr1	2078301	2078648	chr1_IC:2078301-2078648	0	+	2078301	2078648	127,255,0
chr1	2079958	2080534	chr1_IC:2079958-2080534	0	+	2079958	2080534	127,255,0
chr1	2080876	2081862	chr1_IC:2080876-2081862	0	+	2080876	2081862	127,255,0
chr1	2082132	2082920	chr1_IC:2082132-2082920	0	+	2082132	2082920	127,255,0
chr1	2083775	2084728	chr1_IC:2083775-2084728	0	+	2083775	2084728	127,255,0
chr1	2085106	2086132	chr1_IC:2085106-2086132	0	+	2085106	2086132	127,255,0
chr1	2086468	2087236	chr1_IC:2086468-2087236	0	+	2086468	2087236	127,255,0
chr1	2088569	2088778	chr1_IC:2088569-2088778	0	+	2088569	2088778	127,255,0
chr1	2089261	2090090	chr1_IC:2089261-2090090	0	+	2089261	2090090	127,255,0
chr1	2090241	2090907	chr1_IC:2090241-2090907	0	+	2090241	2090907	127,255,0
chr1	2091671	2091905	chr1_IC:2091671-2091905	0	+	2091671	2091905	127,255,0
chr1	2092172	2092792	chr1_IC:2092172-2092792	0	+	2092172	2092792	127,255,0
chr1	2092985	2093234	chr1_IC:2092985-2093234	0	+	2092985	2093234	127,255,0
chr1	2093503	2093712	chr1_IC:2093503-2093712	0	+	2093503	2093712	127,255,0
chr1	2094093	2094302	chr1_IC:2094093-2094302	0	+	2094093	2094302	127,255,0
chr1	2094473	2094683	chr1_IC:2094473-2094683	0	+	2094473	2094683	127,255,0
chr1	2094902	2095462	chr1_IC:2094902-2095462	0	+	2094902	2095462	127,255,0
chr1	2096050	2097665	chr1_IC:2096050-2097665	0	+	2096050	2097665	127,255,0
chr1	2098741	2101365	chr1_IC:2098741-2101365	0	+	2098741	2101365	127,255,0
chr1	2101657	2101866	chr1_IC:2101657-2101866	0	+	2101657	2101866	127,255,0
chr1	2102011	2102798	chr1_IC:2102011-2102798	0	+	2102011	2102798	127,255,0
chr1	2102918	2103987	chr1_IC:2102918-2103987	0	+	2102918	2103987	127,255,0
chr1	2104102	2105682	chr1_ICshore:2104102-2105682	0	+	2104102	2105682	127,255,0
chr1	2105827	2106879	chr1_IC:2105827-2106879	0	+	2105827	2106879	127,255,0
chr1	2107040	2108020	chr1_ICshore:2107040-2108020	0	+	2107040	2108020	127,255,0
chr1	2108974	2109462	chr1_IC:2108974-2109462	0	+	2108974	2109462	127,255,0
chr1	2110882	2112249	chr1_ICshore:2110882-2112249	0	+	2110882	2112249	127,255,0
chr1	2112790	2113117	chr1_IC:2112790-2113117	0	+	2112790	2113117	127,255,0
chr1	2113341	2113644	chr1_IC:2113341-2113644	0	+	2113341	2113644	127,255,0
chr1	2114225	2114953	chr1_IC:2114225-2114953	0	+	2114225	2114953	127,255,0
chr1	2115423	2117071	chr1_ICshore:2115423-2117071	0	+	2115423	2117071	127,255,0
chr1	2117204	2117544	chr1_IC:2117204-2117544	0	+	2117204	2117544	127,255,0
chr1	2117701	2122439	chr1_ICshore:2117701-2122439	0	+	2117701	2122439	127,255,0
chr1	2122859	2123858	chr1_IC:2122859-2123858	0	+	2122859	2123858	127,255,0
chr1	2124197	2124406	chr1_IC:2124197-2124406	0	+	2124197	2124406	127,255,0
chr1	2124649	2126821	chr1_ICshore:2124649-2126821	0	+	2124649	2126821	127,255,0
chr1	2130634	2130851	chr1_IC:2130634-2130851	0	+	2130634	2130851	127,255,0
chr1	2131040	2131379	chr1_IC:2131040-2131379	0	+	2131040	2131379	127,255,0
chr1	2131584	2131853	chr1_IC:2131584-2131853	0	+	2131584	2131853	127,255,0
chr1	2132965	2133184	chr1_IC:2132965-2133184	0	+	2132965	2133184	127,255,0
chr1	2135518	2138297	chr1_ICshore:2135518-2138297	0	+	2135518	2138297	127,255,0
chr1	2138784	2139613	chr1_IC:2138784-2139613	0	+	2138784	2139613	127,255,0
chr1	2140541	2140850	chr1_IC:2140541-2140850	0	+	2140541	2140850	127,255,0
chr1	2141564	2141853	chr1_IC:2141564-2141853	0	+	2141564	2141853	127,255,0
chr1	2142529	2144624	chr1_IC:2142529-2144624	0	+	2142529	2144624	127,255,0
chr1	2145106	2145465	chr1_IC:2145106-2145465	0	+	2145106	2145465	127,255,0
chr1	2146150	2146361	chr1_IC:2146150-2146361	0	+	2146150	2146361	127,255,0
chr1	2147348	2147683	chr1_IC:2147348-2147683	0	+	2147348	2147683	127,255,0
chr1	2148378	2148587	chr1_IC:2148378-2148587	0	+	2148378	2148587	127,255,0
chr1	2148827	2149433	chr1_IC:2148827-2149433	0	+	2148827	2149433	127,255,0
chr1	2151369	2152071	chr1_IC:2151369-2152071	0	+	2151369	2152071	127,255,0
chr1	2153428	2154315	chr1_IC:2153428-2154315	0	+	2153428	2154315	127,255,0
chr1	2154662	2154871	chr1_IC:2154662-2154871	0	+	2154662	2154871	127,255,0
chr1	2155319	2155528	chr1_IC:2155319-2155528	0	+	2155319	2155528	127,255,0
chr1	2155917	2156279	chr1_IC:2155917-2156279	0	+	2155917	2156279	127,255,0
chr1	2157047	2157842	chr1_IC:2157047-2157842	0	+	2157047	2157842	127,255,0
chr1	2158151	2161346	chr1_ICshore:2158151-2161346	0	+	2158151	2161346	127,255,0
chr1	2161913	2163165	chr1_IC:2161913-2163165	0	+	2161913	2163165	127,255,0
chr1	2163394	2163795	chr1_IC:2163394-2163795	0	+	2163394	2163795	127,255,0
chr1	2164338	2164715	chr1_IC:2164338-2164715	0	+	2164338	2164715	127,255,0
chr1	2164835	2165044	chr1_IC:2164835-2165044	0	+	2164835	2165044	127,255,0
chr1	2165846	2166195	chr1_IC:2165846-2166195	0	+	2165846	2166195	127,255,0
chr1	2167121	2167639	chr1_IC:2167121-2167639	0	+	2167121	2167639	127,255,0
chr1	2168702	2168911	chr1_IC:2168702-2168911	0	+	2168702	2168911	127,255,0
chr1	2169076	2169511	chr1_IC:2169076-2169511	0	+	2169076	2169511	127,255,0
chr1	2170082	2170291	chr1_IC:2170082-2170291	0	+	2170082	2170291	127,255,0
chr1	2170694	2171566	chr1_IC:2170694-2171566	0	+	2170694	2171566	127,255,0
chr1	2171909	2172381	chr1_IC:2171909-2172381	0	+	2171909	2172381	127,255,0
chr1	2172741	2173543	chr1_IC:2172741-2173543	0	+	2172741	2173543	127,255,0
chr1	2173805	2174171	chr1_IC:2173805-2174171	0	+	2173805	2174171	127,255,0
chr1	2174539	2175699	chr1_IC:2174539-2175699	0	+	2174539	2175699	127,255,0
chr1	2177283	2178193	chr1_IC:2177283-2178193	0	+	2177283	2178193	127,255,0
chr1	2179291	2179614	chr1_IC:2179291-2179614	0	+	2179291	2179614	127,255,0
chr1	2180387	2180596	chr1_IC:2180387-2180596	0	+	2180387	2180596	127,255,0
chr1	2181991	2182834	chr1_IC:2181991-2182834	0	+	2181991	2182834	127,255,0
chr1	2184049	2184640	chr1_IC:2184049-2184640	0	+	2184049	2184640	127,255,0
chr1	2185821	2186084	chr1_IC:2185821-2186084	0	+	2185821	2186084	127,255,0
chr1	2188163	2189146	chr1_IC:2188163-2189146	0	+	2188163	2189146	127,255,0
chr1	2189617	2189930	chr1_IC:2189617-2189930	0	+	2189617	2189930	127,255,0
chr1	2190573	2190826	chr1_IC:2190573-2190826	0	+	2190573	2190826	127,255,0
chr1	2191179	2191771	chr1_IC:2191179-2191771	0	+	2191179	2191771	127,255,0
chr1	2192106	2192335	chr1_IC:2192106-2192335	0	+	2192106	2192335	127,255,0
chr1	2193228	2194190	chr1_IC:2193228-2194190	0	+	2193228	2194190	127,255,0
chr1	2194685	2194906	chr1_IC:2194685-2194906	0	+	2194685	2194906	127,255,0
chr1	2196182	2196751	chr1_IC:2196182-2196751	0	+	2196182	2196751	127,255,0
chr1	2198092	2198331	chr1_IC:2198092-2198331	0	+	2198092	2198331	127,255,0
chr1	2198530	2199052	chr1_IC:2198530-2199052	0	+	2198530	2199052	127,255,0
chr1	2200841	2201469	chr1_IC:2200841-2201469	0	+	2200841	2201469	127,255,0
chr1	2201860	2202098	chr1_IC:2201860-2202098	0	+	2201860	2202098	127,255,0
chr1	2202741	2203171	chr1_IC:2202741-2203171	0	+	2202741	2203171	127,255,0
chr1	2203460	2203753	chr1_IC:2203460-2203753	0	+	2203460	2203753	127,255,0
chr1	2204076	2204475	chr1_IC:2204076-2204475	0	+	2204076	2204475	127,255,0
chr1	2205130	2205990	chr1_IC:2205130-2205990	0	+	2205130	2205990	127,255,0
chr1	2206521	2207320	chr1_IC:2206521-2207320	0	+	2206521	2207320	127,255,0
chr1	2208169	2208378	chr1_IC:2208169-2208378	0	+	2208169	2208378	127,255,0
chr1	2208909	2209556	chr1_IC:2208909-2209556	0	+	2208909	2209556	127,255,0
chr1	2210606	2210815	chr1_IC:2210606-2210815	0	+	2210606	2210815	127,255,0
chr1	2211437	2214089	chr1_ICshore:2211437-2214089	0	+	2211437	2214089	127,255,0
chr1	2214400	2214619	chr1_IC:2214400-2214619	0	+	2214400	2214619	127,255,0
chr1	2215155	2215471	chr1_IC:2215155-2215471	0	+	2215155	2215471	127,255,0
chr1	2216527	2216740	chr1_IC:2216527-2216740	0	+	2216527	2216740	127,255,0
chr1	2217186	2217606	chr1_IC:2217186-2217606	0	+	2217186	2217606	127,255,0
chr1	2217985	2219070	chr1_IC:2217985-2219070	0	+	2217985	2219070	127,255,0
chr1	2219274	2219613	chr1_IC:2219274-2219613	0	+	2219274	2219613	127,255,0
chr1	2219837	2220137	chr1_IC:2219837-2220137	0	+	2219837	2220137	127,255,0
chr1	2220252	2220463	chr1_IC:2220252-2220463	0	+	2220252	2220463	127,255,0
chr1	2222037	2222840	chr1_IC:2222037-2222840	0	+	2222037	2222840	127,255,0
chr1	2223442	2223725	chr1_IC:2223442-2223725	0	+	2223442	2223725	127,255,0
chr1	2224219	2225362	chr1_IC:2224219-2225362	0	+	2224219	2225362	127,255,0
chr1	2225842	2226094	chr1_IC:2225842-2226094	0	+	2225842	2226094	127,255,0
chr1	2226966	2227524	chr1_IC:2226966-2227524	0	+	2226966	2227524	127,255,0
chr1	2227719	2228508	chr1_IC:2227719-2228508	0	+	2227719	2228508	127,255,0
chr1	2228677	2229305	chr1_IC:2228677-2229305	0	+	2228677	2229305	127,255,0
chr1	2229443	2229672	chr1_IC:2229443-2229672	0	+	2229443	2229672	127,255,0
chr1	2230141	2230370	chr1_IC:2230141-2230370	0	+	2230141	2230370	127,255,0
chr1	2231964	2232909	chr1_IC:2231964-2232909	0	+	2231964	2232909	127,255,0
chr1	2233778	2236085	chr1_IC:2233778-2236085	0	+	2233778	2236085	127,255,0
chr1	2236294	2239189	chr1_ICshore:2236294-2239189	0	+	2236294	2239189	127,255,0
chr1	2239537	2239974	chr1_IC:2239537-2239974	0	+	2239537	2239974	127,255,0
chr1	2240128	2240403	chr1_IC:2240128-2240403	0	+	2240128	2240403	127,255,0
chr1	2241099	2241996	chr1_IC:2241099-2241996	0	+	2241099	2241996	127,255,0
chr1	2245452	2247180	chr1_ICshore:2245452-2247180	0	+	2245452	2247180	127,255,0
chr1	2249125	2251027	chr1_IC:2249125-2251027	0	+	2249125	2251027	127,255,0
chr1	2251330	2251752	chr1_IC:2251330-2251752	0	+	2251330	2251752	127,255,0
chr1	2252563	2253145	chr1_IC:2252563-2253145	0	+	2252563	2253145	127,255,0
chr1	2253388	2254865	chr1_IC:2253388-2254865	0	+	2253388	2254865	127,255,0
chr1	2255833	2256062	chr1_IC:2255833-2256062	0	+	2255833	2256062	127,255,0
chr1	2257458	2258571	chr1_IC:2257458-2258571	0	+	2257458	2258571	127,255,0
chr1	2258926	2259676	chr1_IC:2258926-2259676	0	+	2258926	2259676	127,255,0
chr1	2260546	2260824	chr1_IC:2260546-2260824	0	+	2260546	2260824	127,255,0
chr1	2261809	2262629	chr1_IC:2261809-2262629	0	+	2261809	2262629	127,255,0
chr1	2263016	2264267	chr1_ICshore:2263016-2264267	0	+	2263016	2264267	127,255,0
chr1	2264472	2264704	chr1_IC:2264472-2264704	0	+	2264472	2264704	127,255,0
chr1	2265076	2265285	chr1_IC:2265076-2265285	0	+	2265076	2265285	127,255,0
chr1	2265559	2267822	chr1_ICshore:2265559-2267822	0	+	2265559	2267822	127,255,0
chr1	2268226	2268950	chr1_IC:2268226-2268950	0	+	2268226	2268950	127,255,0
chr1	2269697	2270167	chr1_IC:2269697-2270167	0	+	2269697	2270167	127,255,0
chr1	2270444	2271572	chr1_IC:2270444-2271572	0	+	2270444	2271572	127,255,0
chr1	2272077	2272600	chr1_IC:2272077-2272600	0	+	2272077	2272600	127,255,0
chr1	2272846	2274165	chr1_ICshore:2272846-2274165	0	+	2272846	2274165	127,255,0
chr1	2274374	2274884	chr1_IC:2274374-2274884	0	+	2274374	2274884	127,255,0
chr1	2275118	2275405	chr1_IC:2275118-2275405	0	+	2275118	2275405	127,255,0
chr1	2275628	2275837	chr1_IC:2275628-2275837	0	+	2275628	2275837	127,255,0
chr1	2276231	2276774	chr1_IC:2276231-2276774	0	+	2276231	2276774	127,255,0
chr1	2277695	2278276	chr1_IC:2277695-2278276	0	+	2277695	2278276	127,255,0
chr1	2279040	2280482	chr1_ICshore:2279040-2280482	0	+	2279040	2280482	127,255,0
chr1	2281260	2281523	chr1_IC:2281260-2281523	0	+	2281260	2281523	127,255,0
chr1	2282184	2283418	chr1_IC:2282184-2283418	0	+	2282184	2283418	127,255,0
chr1	2284548	2284781	chr1_IC:2284548-2284781	0	+	2284548	2284781	127,255,0
chr1	2285314	2286052	chr1_IC:2285314-2286052	0	+	2285314	2286052	127,255,0
chr1	2286230	2286919	chr1_IC:2286230-2286919	0	+	2286230	2286919	127,255,0
chr1	2287509	2287796	chr1_IC:2287509-2287796	0	+	2287509	2287796	127,255,0
chr1	2287986	2288699	chr1_IC:2287986-2288699	0	+	2287986	2288699	127,255,0
chr1	2289271	2289512	chr1_IC:2289271-2289512	0	+	2289271	2289512	127,255,0
chr1	2289976	2290342	chr1_IC:2289976-2290342	0	+	2289976	2290342	127,255,0
chr1	2291230	2291458	chr1_IC:2291230-2291458	0	+	2291230	2291458	127,255,0
chr1	2291707	2291916	chr1_IC:2291707-2291916	0	+	2291707	2291916	127,255,0
chr1	2293367	2293722	chr1_IC:2293367-2293722	0	+	2293367	2293722	127,255,0
chr1	2294162	2294371	chr1_IC:2294162-2294371	0	+	2294162	2294371	127,255,0
chr1	2299044	2299253	chr1_IC:2299044-2299253	0	+	2299044	2299253	127,255,0
chr1	2302228	2302811	chr1_IC:2302228-2302811	0	+	2302228	2302811	127,255,0
chr1	2302959	2303238	chr1_IC:2302959-2303238	0	+	2302959	2303238	127,255,0
chr1	2307613	2307961	chr1_IC:2307613-2307961	0	+	2307613	2307961	127,255,0
chr1	2308111	2308359	chr1_IC:2308111-2308359	0	+	2308111	2308359	127,255,0
chr1	2308601	2308949	chr1_IC:2308601-2308949	0	+	2308601	2308949	127,255,0
chr1	2309829	2310502	chr1_IC:2309829-2310502	0	+	2309829	2310502	127,255,0
chr1	2310693	2310902	chr1_IC:2310693-2310902	0	+	2310693	2310902	127,255,0
chr1	2311547	2311998	chr1_IC:2311547-2311998	0	+	2311547	2311998	127,255,0
chr1	2312232	2312843	chr1_IC:2312232-2312843	0	+	2312232	2312843	127,255,0
chr1	2314906	2315305	chr1_IC:2314906-2315305	0	+	2314906	2315305	127,255,0
chr1	2315776	2317175	chr1_IC:2315776-2317175	0	+	2315776	2317175	127,255,0
chr1	2317517	2317846	chr1_IC:2317517-2317846	0	+	2317517	2317846	127,255,0
chr1	2318083	2318292	chr1_IC:2318083-2318292	0	+	2318083	2318292	127,255,0
chr1	2318537	2318998	chr1_IC:2318537-2318998	0	+	2318537	2318998	127,255,0
chr1	2319416	2320171	chr1_IC:2319416-2320171	0	+	2319416	2320171	127,255,0
chr1	2322113	2323954	chr1_ICshore:2322113-2323954	0	+	2322113	2323954	127,255,0
chr1	2324077	2324617	chr1_IC:2324077-2324617	0	+	2324077	2324617	127,255,0
chr1	2325123	2325338	chr1_IC:2325123-2325338	0	+	2325123	2325338	127,255,0
chr1	2326210	2326429	chr1_IC:2326210-2326429	0	+	2326210	2326429	127,255,0
chr1	2327353	2327908	chr1_IC:2327353-2327908	0	+	2327353	2327908	127,255,0
chr1	2328541	2329832	chr1_IC:2328541-2329832	0	+	2328541	2329832	127,255,0
chr1	2329979	2330188	chr1_IC:2329979-2330188	0	+	2329979	2330188	127,255,0
chr1	2331192	2331518	chr1_IC:2331192-2331518	0	+	2331192	2331518	127,255,0
chr1	2331779	2332536	chr1_IC:2331779-2332536	0	+	2331779	2332536	127,255,0
chr1	2332917	2333170	chr1_IC:2332917-2333170	0	+	2332917	2333170	127,255,0
chr1	2333496	2335133	chr1_ICshore:2333496-2335133	0	+	2333496	2335133	127,255,0
chr1	2335248	2336912	chr1_IC:2335248-2336912	0	+	2335248	2336912	127,255,0
chr1	2337070	2337766	chr1_IC:2337070-2337766	0	+	2337070	2337766	127,255,0
chr1	2338141	2338489	chr1_IC:2338141-2338489	0	+	2338141	2338489	127,255,0
chr1	2339018	2339224	chr1_IC:2339018-2339224	0	+	2339018	2339224	127,255,0
chr1	2339798	2340479	chr1_IC:2339798-2340479	0	+	2339798	2340479	127,255,0
chr1	2340679	2340890	chr1_IC:2340679-2340890	0	+	2340679	2340890	127,255,0
chr1	2341000	2341417	chr1_IC:2341000-2341417	0	+	2341000	2341417	127,255,0
chr1	2342620	2344998	chr1_ICshore:2342620-2344998	0	+	2342620	2344998	127,255,0
chr1	2345317	2345674	chr1_IC:2345317-2345674	0	+	2345317	2345674	127,255,0
chr1	2345819	2346258	chr1_IC:2345819-2346258	0	+	2345819	2346258	127,255,0
chr1	2346372	2346660	chr1_IC:2346372-2346660	0	+	2346372	2346660	127,255,0
chr1	2346817	2347056	chr1_IC:2346817-2347056	0	+	2346817	2347056	127,255,0
chr1	2347227	2347539	chr1_IC:2347227-2347539	0	+	2347227	2347539	127,255,0
chr1	2349384	2349847	chr1_IC:2349384-2349847	0	+	2349384	2349847	127,255,0
chr1	2350035	2350260	chr1_IC:2350035-2350260	0	+	2350035	2350260	127,255,0
chr1	2350793	2351034	chr1_IC:2350793-2351034	0	+	2350793	2351034	127,255,0
chr1	2352127	2352693	chr1_IC:2352127-2352693	0	+	2352127	2352693	127,255,0
chr1	2353208	2353477	chr1_IC:2353208-2353477	0	+	2353208	2353477	127,255,0
chr1	2356060	2356694	chr1_IC:2356060-2356694	0	+	2356060	2356694	127,255,0
chr1	2357253	2357568	chr1_IC:2357253-2357568	0	+	2357253	2357568	127,255,0
chr1	2357881	2358162	chr1_IC:2357881-2358162	0	+	2357881	2358162	127,255,0
chr1	2359061	2359270	chr1_IC:2359061-2359270	0	+	2359061	2359270	127,255,0
chr1	2359790	2360292	chr1_IC:2359790-2360292	0	+	2359790	2360292	127,255,0
chr1	2362549	2362791	chr1_IC:2362549-2362791	0	+	2362549	2362791	127,255,0
chr1	2364188	2364391	chr1_IC:2364188-2364391	0	+	2364188	2364391	127,255,0
chr1	2364866	2365719	chr1_IC:2364866-2365719	0	+	2364866	2365719	127,255,0
chr1	2366134	2366506	chr1_IC:2366134-2366506	0	+	2366134	2366506	127,255,0
chr1	2369213	2369751	chr1_IC:2369213-2369751	0	+	2369213	2369751	127,255,0
chr1	2370878	2371338	chr1_IC:2370878-2371338	0	+	2370878	2371338	127,255,0
chr1	2371736	2372353	chr1_IC:2371736-2372353	0	+	2371736	2372353	127,255,0
chr1	2374729	2375948	chr1_ICshore:2374729-2375948	0	+	2374729	2375948	127,255,0
chr1	2377111	2377562	chr1_IC:2377111-2377562	0	+	2377111	2377562	127,255,0
chr1	2377925	2378152	chr1_IC:2377925-2378152	0	+	2377925	2378152	127,255,0
chr1	2379496	2380155	chr1_IC:2379496-2380155	0	+	2379496	2380155	127,255,0
chr1	2381663	2382256	chr1_IC:2381663-2382256	0	+	2381663	2382256	127,255,0
chr1	2382615	2382918	chr1_IC:2382615-2382918	0	+	2382615	2382918	127,255,0
chr1	2383340	2383708	chr1_IC:2383340-2383708	0	+	2383340	2383708	127,255,0
chr1	2384452	2384691	chr1_IC:2384452-2384691	0	+	2384452	2384691	127,255,0
chr1	2387137	2388178	chr1_IC:2387137-2388178	0	+	2387137	2388178	127,255,0
chr1	2389146	2389443	chr1_IC:2389146-2389443	0	+	2389146	2389443	127,255,0
chr1	2390189	2390478	chr1_IC:2390189-2390478	0	+	2390189	2390478	127,255,0
chr1	2391056	2391556	chr1_IC:2391056-2391556	0	+	2391056	2391556	127,255,0
chr1	2394254	2394616	chr1_IC:2394254-2394616	0	+	2394254	2394616	127,255,0
chr1	2394789	2395121	chr1_IC:2394789-2395121	0	+	2394789	2395121	127,255,0
chr1	2396847	2397368	chr1_IC:2396847-2397368	0	+	2396847	2397368	127,255,0
chr1	2398135	2398408	chr1_IC:2398135-2398408	0	+	2398135	2398408	127,255,0
chr1	2398706	2399160	chr1_IC:2398706-2399160	0	+	2398706	2399160	127,255,0
chr1	2399677	2399897	chr1_IC:2399677-2399897	0	+	2399677	2399897	127,255,0
chr1	2401086	2401378	chr1_IC:2401086-2401378	0	+	2401086	2401378	127,255,0
chr1	2401821	2402030	chr1_IC:2401821-2402030	0	+	2401821	2402030	127,255,0
chr1	2403554	2403808	chr1_IC:2403554-2403808	0	+	2403554	2403808	127,255,0
chr1	2404237	2404716	chr1_IC:2404237-2404716	0	+	2404237	2404716	127,255,0
chr1	2406276	2406485	chr1_IC:2406276-2406485	0	+	2406276	2406485	127,255,0
chr1	2407876	2408126	chr1_IC:2407876-2408126	0	+	2407876	2408126	127,255,0
chr1	2408718	2408927	chr1_IC:2408718-2408927	0	+	2408718	2408927	127,255,0
chr1	2409170	2409379	chr1_IC:2409170-2409379	0	+	2409170	2409379	127,255,0
chr1	2409645	2410174	chr1_IC:2409645-2410174	0	+	2409645	2410174	127,255,0
chr1	2410615	2411771	chr1_IC:2410615-2411771	0	+	2410615	2411771	127,255,0
chr1	2412108	2412619	chr1_IC:2412108-2412619	0	+	2412108	2412619	127,255,0
chr1	2415128	2415704	chr1_IC:2415128-2415704	0	+	2415128	2415704	127,255,0
chr1	2418644	2418853	chr1_IC:2418644-2418853	0	+	2418644	2418853	127,255,0
chr1	2421197	2421474	chr1_IC:2421197-2421474	0	+	2421197	2421474	127,255,0
chr1	2421904	2422130	chr1_IC:2421904-2422130	0	+	2421904	2422130	127,255,0
chr1	2422543	2422939	chr1_IC:2422543-2422939	0	+	2422543	2422939	127,255,0
chr1	2423584	2423802	chr1_IC:2423584-2423802	0	+	2423584	2423802	127,255,0
chr1	2424559	2425433	chr1_IC:2424559-2425433	0	+	2424559	2425433	127,255,0
chr1	2425733	2426463	chr1_IC:2425733-2426463	0	+	2425733	2426463	127,255,0
chr1	2427419	2428620	chr1_IC:2427419-2428620	0	+	2427419	2428620	127,255,0
chr1	2428801	2429208	chr1_IC:2428801-2429208	0	+	2428801	2429208	127,255,0
chr1	2429958	2430330	chr1_IC:2429958-2430330	0	+	2429958	2430330	127,255,0
chr1	2430508	2430738	chr1_IC:2430508-2430738	0	+	2430508	2430738	127,255,0
chr1	2431842	2432214	chr1_IC:2431842-2432214	0	+	2431842	2432214	127,255,0
chr1	2432474	2432801	chr1_IC:2432474-2432801	0	+	2432474	2432801	127,255,0
chr1	2433484	2434128	chr1_IC:2433484-2434128	0	+	2433484	2434128	127,255,0
chr1	2434287	2434556	chr1_IC:2434287-2434556	0	+	2434287	2434556	127,255,0
chr1	2434996	2436683	chr1_IC:2434996-2436683	0	+	2434996	2436683	127,255,0
chr1	2436881	2437407	chr1_IC:2436881-2437407	0	+	2436881	2437407	127,255,0
chr1	2439572	2440670	chr1_ICshore:2439572-2440670	0	+	2439572	2440670	127,255,0
chr1	2441444	2441683	chr1_IC:2441444-2441683	0	+	2441444	2441683	127,255,0
chr1	2441933	2442332	chr1_IC:2441933-2442332	0	+	2441933	2442332	127,255,0
chr1	2442841	2443130	chr1_IC:2442841-2443130	0	+	2442841	2443130	127,255,0
chr1	2444191	2445020	chr1_IC:2444191-2445020	0	+	2444191	2445020	127,255,0
chr1	2445258	2446122	chr1_IC:2445258-2446122	0	+	2445258	2446122	127,255,0
chr1	2446295	2447477	chr1_IC:2446295-2447477	0	+	2446295	2447477	127,255,0
chr1	2447683	2447892	chr1_IC:2447683-2447892	0	+	2447683	2447892	127,255,0
chr1	2448617	2450357	chr1_IC:2448617-2450357	0	+	2448617	2450357	127,255,0
chr1	2450464	2453374	chr1_IC:2450464-2453374	0	+	2450464	2453374	127,255,0
chr1	2453567	2453798	chr1_IC:2453567-2453798	0	+	2453567	2453798	127,255,0
chr1	2454138	2454426	chr1_IC:2454138-2454426	0	+	2454138	2454426	127,255,0
chr1	2455000	2455388	chr1_IC:2455000-2455388	0	+	2455000	2455388	127,255,0
chr1	2456694	2458495	chr1_ICshore:2456694-2458495	0	+	2456694	2458495	127,255,0
chr1	2460104	2462456	chr1_ICshore:2460104-2462456	0	+	2460104	2462456	127,255,0
chr1	2464289	2464504	chr1_IC:2464289-2464504	0	+	2464289	2464504	127,255,0
chr1	2464978	2465205	chr1_IC:2464978-2465205	0	+	2464978	2465205	127,255,0
chr1	2466642	2467385	chr1_IC:2466642-2467385	0	+	2466642	2467385	127,255,0
chr1	2468397	2468606	chr1_IC:2468397-2468606	0	+	2468397	2468606	127,255,0
chr1	2471965	2472700	chr1_ICshore:2471965-2472700	0	+	2471965	2472700	127,255,0
chr1	2473011	2473386	chr1_IC:2473011-2473386	0	+	2473011	2473386	127,255,0
chr1	2473563	2473794	chr1_IC:2473563-2473794	0	+	2473563	2473794	127,255,0
chr1	2475100	2475491	chr1_IC:2475100-2475491	0	+	2475100	2475491	127,255,0
chr1	2475675	2475894	chr1_IC:2475675-2475894	0	+	2475675	2475894	127,255,0
chr1	2477522	2478862	chr1_ICshore:2477522-2478862	0	+	2477522	2478862	127,255,0
chr1	2479827	2480468	chr1_IC:2479827-2480468	0	+	2479827	2480468	127,255,0
chr1	2480881	2481857	chr1_IC:2480881-2481857	0	+	2480881	2481857	127,255,0
chr1	2482368	2483114	chr1_IC:2482368-2483114	0	+	2482368	2483114	127,255,0
chr1	2483422	2484083	chr1_IC:2483422-2484083	0	+	2483422	2484083	127,255,0
chr1	2485167	2485784	chr1_IC:2485167-2485784	0	+	2485167	2485784	127,255,0
chr1	2487041	2487312	chr1_IC:2487041-2487312	0	+	2487041	2487312	127,255,0
chr1	2487629	2487848	chr1_IC:2487629-2487848	0	+	2487629	2487848	127,255,0
chr1	2488132	2488341	chr1_IC:2488132-2488341	0	+	2488132	2488341	127,255,0
chr1	2489623	2489840	chr1_IC:2489623-2489840	0	+	2489623	2489840	127,255,0
chr1	2490075	2490284	chr1_IC:2490075-2490284	0	+	2490075	2490284	127,255,0
chr1	2490883	2491550	chr1_IC:2490883-2491550	0	+	2490883	2491550	127,255,0
chr1	2493066	2493298	chr1_IC:2493066-2493298	0	+	2493066	2493298	127,255,0
chr1	2494482	2494857	chr1_IC:2494482-2494857	0	+	2494482	2494857	127,255,0
chr1	2496407	2496622	chr1_IC:2496407-2496622	0	+	2496407	2496622	127,255,0
chr1	2496814	2497263	chr1_IC:2496814-2497263	0	+	2496814	2497263	127,255,0
chr1	2497600	2497859	chr1_IC:2497600-2497859	0	+	2497600	2497859	127,255,0
chr1	2498162	2498600	chr1_IC:2498162-2498600	0	+	2498162	2498600	127,255,0
chr1	2499088	2499647	chr1_IC:2499088-2499647	0	+	2499088	2499647	127,255,0
chr1	2500504	2501117	chr1_IC:2500504-2501117	0	+	2500504	2501117	127,255,0
chr1	2501452	2502165	chr1_IC:2501452-2502165	0	+	2501452	2502165	127,255,0
chr1	2502859	2503117	chr1_IC:2502859-2503117	0	+	2502859	2503117	127,255,0
chr1	2506049	2506541	chr1_IC:2506049-2506541	0	+	2506049	2506541	127,255,0
chr1	2508339	2508697	chr1_IC:2508339-2508697	0	+	2508339	2508697	127,255,0
chr1	2508873	2509425	chr1_IC:2508873-2509425	0	+	2508873	2509425	127,255,0
chr1	2510036	2510247	chr1_IC:2510036-2510247	0	+	2510036	2510247	127,255,0
chr1	2510620	2510829	chr1_IC:2510620-2510829	0	+	2510620	2510829	127,255,0
chr1	2512676	2512889	chr1_IC:2512676-2512889	0	+	2512676	2512889	127,255,0
chr1	2513082	2513315	chr1_IC:2513082-2513315	0	+	2513082	2513315	127,255,0
chr1	2514432	2514646	chr1_IC:2514432-2514646	0	+	2514432	2514646	127,255,0
chr1	2515602	2515807	chr1_IC:2515602-2515807	0	+	2515602	2515807	127,255,0
chr1	2516473	2516695	chr1_IC:2516473-2516695	0	+	2516473	2516695	127,255,0
chr1	2517232	2519275	chr1_ICshore:2517232-2519275	0	+	2517232	2519275	127,255,0
chr1	2520307	2520526	chr1_IC:2520307-2520526	0	+	2520307	2520526	127,255,0
chr1	2520831	2521163	chr1_IC:2520831-2521163	0	+	2520831	2521163	127,255,0
chr1	2522172	2522648	chr1_IC:2522172-2522648	0	+	2522172	2522648	127,255,0
chr1	2523745	2524441	chr1_IC:2523745-2524441	0	+	2523745	2524441	127,255,0
chr1	2525113	2525433	chr1_IC:2525113-2525433	0	+	2525113	2525433	127,255,0
chr1	2526133	2526344	chr1_IC:2526133-2526344	0	+	2526133	2526344	127,255,0
chr1	2527187	2527666	chr1_IC:2527187-2527666	0	+	2527187	2527666	127,255,0
chr1	2527905	2528348	chr1_IC:2527905-2528348	0	+	2527905	2528348	127,255,0
chr1	2529083	2529730	chr1_IC:2529083-2529730	0	+	2529083	2529730	127,255,0
chr1	2533133	2533462	chr1_IC:2533133-2533462	0	+	2533133	2533462	127,255,0
chr1	2533947	2534224	chr1_IC:2533947-2534224	0	+	2533947	2534224	127,255,0
chr1	2535187	2535476	chr1_IC:2535187-2535476	0	+	2535187	2535476	127,255,0
chr1	2535710	2535919	chr1_IC:2535710-2535919	0	+	2535710	2535919	127,255,0
chr1	2536924	2537848	chr1_IC:2536924-2537848	0	+	2536924	2537848	127,255,0
chr1	2538403	2539075	chr1_IC:2538403-2539075	0	+	2538403	2539075	127,255,0
chr1	2539323	2539534	chr1_IC:2539323-2539534	0	+	2539323	2539534	127,255,0
chr1	2540696	2541409	chr1_IC:2540696-2541409	0	+	2540696	2541409	127,255,0
chr1	2542384	2542806	chr1_IC:2542384-2542806	0	+	2542384	2542806	127,255,0
chr1	2548420	2549046	chr1_ICshore:2548420-2549046	0	+	2548420	2549046	127,255,0
chr1	2552984	2553451	chr1_IC:2552984-2553451	0	+	2552984	2553451	127,255,0
chr1	2554452	2554684	chr1_IC:2554452-2554684	0	+	2554452	2554684	127,255,0
chr1	2556219	2556468	chr1_IC:2556219-2556468	0	+	2556219	2556468	127,255,0
chr1	2559779	2561159	chr1_IC:2559779-2561159	0	+	2559779	2561159	127,255,0
chr1	2561638	2562683	chr1_ICshore:2561638-2562683	0	+	2561638	2562683	127,255,0
chr1	2563052	2563287	chr1_IC:2563052-2563287	0	+	2563052	2563287	127,255,0
chr1	2563854	2564138	chr1_IC:2563854-2564138	0	+	2563854	2564138	127,255,0
chr1	2569807	2570076	chr1_IC:2569807-2570076	0	+	2569807	2570076	127,255,0
chr1	2570970	2571242	chr1_IC:2570970-2571242	0	+	2570970	2571242	127,255,0
chr1	2572801	2573129	chr1_IC:2572801-2573129	0	+	2572801	2573129	127,255,0
chr1	2573915	2575285	chr1_ICshore:2573915-2575285	0	+	2573915	2575285	127,255,0
chr1	2576601	2576810	chr1_IC:2576601-2576810	0	+	2576601	2576810	127,255,0
chr1	2580984	2581257	chr1_IC:2580984-2581257	0	+	2580984	2581257	127,255,0
chr1	2588821	2589024	chr1_IC:2588821-2589024	0	+	2588821	2589024	127,255,0
chr1	2590889	2591110	chr1_IC:2590889-2591110	0	+	2590889	2591110	127,255,0
chr1	2595505	2595726	chr1_IC:2595505-2595726	0	+	2595505	2595726	127,255,0
chr1	2600121	2600342	chr1_IC:2600121-2600342	0	+	2600121	2600342	127,255,0
chr1	2605299	2605520	chr1_IC:2605299-2605520	0	+	2605299	2605520	127,255,0
chr1	2617571	2617776	chr1_IC:2617571-2617776	0	+	2617571	2617776	127,255,0
chr1	2618454	2618683	chr1_IC:2618454-2618683	0	+	2618454	2618683	127,255,0
chr1	2625897	2626116	chr1_IC:2625897-2626116	0	+	2625897	2626116	127,255,0
chr1	2628131	2628340	chr1_IC:2628131-2628340	0	+	2628131	2628340	127,255,0
chr1	2695851	2696200	chr1_IC:2695851-2696200	0	+	2695851	2696200	127,255,0
chr1	2696488	2696724	chr1_IC:2696488-2696724	0	+	2696488	2696724	127,255,0
chr1	2700147	2700376	chr1_IC:2700147-2700376	0	+	2700147	2700376	127,255,0
chr1	2700510	2700845	chr1_IC:2700510-2700845	0	+	2700510	2700845	127,255,0
chr1	2702382	2702607	chr1_IC:2702382-2702607	0	+	2702382	2702607	127,255,0
chr1	2703154	2703415	chr1_IC:2703154-2703415	0	+	2703154	2703415	127,255,0
chr1	2703689	2703890	chr1_IC:2703689-2703890	0	+	2703689	2703890	127,255,0
chr1	2705188	2707342	chr1_ICshore:2705188-2707342	0	+	2705188	2707342	127,255,0
chr1	2707929	2708138	chr1_IC:2707929-2708138	0	+	2707929	2708138	127,255,0
chr1	2712878	2713087	chr1_IC:2712878-2713087	0	+	2712878	2713087	127,255,0
chr1	2713294	2713667	chr1_IC:2713294-2713667	0	+	2713294	2713667	127,255,0
chr1	2714306	2714532	chr1_IC:2714306-2714532	0	+	2714306	2714532	127,255,0
chr1	2716598	2717319	chr1_IC:2716598-2717319	0	+	2716598	2717319	127,255,0
chr1	2719496	2720140	chr1_IC:2719496-2720140	0	+	2719496	2720140	127,255,0
chr1	2722265	2722589	chr1_IC:2722265-2722589	0	+	2722265	2722589	127,255,0
chr1	2723019	2723738	chr1_IC:2723019-2723738	0	+	2723019	2723738	127,255,0
chr1	2724324	2724977	chr1_IC:2724324-2724977	0	+	2724324	2724977	127,255,0
chr1	2725475	2726042	chr1_IC:2725475-2726042	0	+	2725475	2726042	127,255,0
chr1	2726329	2726543	chr1_IC:2726329-2726543	0	+	2726329	2726543	127,255,0
chr1	2726738	2727125	chr1_IC:2726738-2727125	0	+	2726738	2727125	127,255,0
chr1	2729640	2729970	chr1_IC:2729640-2729970	0	+	2729640	2729970	127,255,0
chr1	2730523	2731721	chr1_IC:2730523-2731721	0	+	2730523	2731721	127,255,0
chr1	2733272	2733664	chr1_IC:2733272-2733664	0	+	2733272	2733664	127,255,0
chr1	2734331	2734540	chr1_IC:2734331-2734540	0	+	2734331	2734540	127,255,0
chr1	2735280	2735530	chr1_IC:2735280-2735530	0	+	2735280	2735530	127,255,0
chr1	2736504	2737077	chr1_IC:2736504-2737077	0	+	2736504	2737077	127,255,0
chr1	2737910	2738117	chr1_IC:2737910-2738117	0	+	2737910	2738117	127,255,0
chr1	2738482	2738858	chr1_IC:2738482-2738858	0	+	2738482	2738858	127,255,0
chr1	2740777	2741206	chr1_IC:2740777-2741206	0	+	2740777	2741206	127,255,0
chr1	2742853	2743096	chr1_IC:2742853-2743096	0	+	2742853	2743096	127,255,0
chr1	2744313	2744522	chr1_IC:2744313-2744522	0	+	2744313	2744522	127,255,0
chr1	2744703	2744912	chr1_IC:2744703-2744912	0	+	2744703	2744912	127,255,0
chr1	2745686	2745895	chr1_IC:2745686-2745895	0	+	2745686	2745895	127,255,0
chr1	2746854	2747647	chr1_IC:2746854-2747647	0	+	2746854	2747647	127,255,0
chr1	2749791	2750218	chr1_IC:2749791-2750218	0	+	2749791	2750218	127,255,0
chr1	2750885	2751813	chr1_IC:2750885-2751813	0	+	2750885	2751813	127,255,0
chr1	2752881	2753296	chr1_IC:2752881-2753296	0	+	2752881	2753296	127,255,0
chr1	2753913	2754168	chr1_IC:2753913-2754168	0	+	2753913	2754168	127,255,0
chr1	2754420	2755020	chr1_IC:2754420-2755020	0	+	2754420	2755020	127,255,0
chr1	2756676	2756881	chr1_IC:2756676-2756881	0	+	2756676	2756881	127,255,0
chr1	2759767	2760183	chr1_IC:2759767-2760183	0	+	2759767	2760183	127,255,0
chr1	2761482	2761718	chr1_IC:2761482-2761718	0	+	2761482	2761718	127,255,0
chr1	2762571	2762810	chr1_IC:2762571-2762810	0	+	2762571	2762810	127,255,0
chr1	2763304	2763624	chr1_IC:2763304-2763624	0	+	2763304	2763624	127,255,0
chr1	2764103	2764462	chr1_IC:2764103-2764462	0	+	2764103	2764462	127,255,0
chr1	2764625	2764896	chr1_IC:2764625-2764896	0	+	2764625	2764896	127,255,0
chr1	2766348	2768061	chr1_IC:2766348-2768061	0	+	2766348	2768061	127,255,0
chr1	2768480	2769596	chr1_IC:2768480-2769596	0	+	2768480	2769596	127,255,0
chr1	2770733	2770942	chr1_IC:2770733-2770942	0	+	2770733	2770942	127,255,0
chr1	2771604	2772818	chr1_ICshore:2771604-2772818	0	+	2771604	2772818	127,255,0
chr1	2773258	2773467	chr1_IC:2773258-2773467	0	+	2773258	2773467	127,255,0
chr1	2773885	2774102	chr1_IC:2773885-2774102	0	+	2773885	2774102	127,255,0
chr1	2775229	2775558	chr1_IC:2775229-2775558	0	+	2775229	2775558	127,255,0
chr1	2777086	2777666	chr1_IC:2777086-2777666	0	+	2777086	2777666	127,255,0
chr1	2778541	2779361	chr1_IC:2778541-2779361	0	+	2778541	2779361	127,255,0
chr1	2780348	2780661	chr1_IC:2780348-2780661	0	+	2780348	2780661	127,255,0
chr1	2781152	2781423	chr1_IC:2781152-2781423	0	+	2781152	2781423	127,255,0
chr1	2782736	2783260	chr1_IC:2782736-2783260	0	+	2782736	2783260	127,255,0
chr1	2784888	2785217	chr1_IC:2784888-2785217	0	+	2784888	2785217	127,255,0
chr1	2785499	2785706	chr1_IC:2785499-2785706	0	+	2785499	2785706	127,255,0
chr1	2786118	2786327	chr1_IC:2786118-2786327	0	+	2786118	2786327	127,255,0
chr1	2790667	2790894	chr1_IC:2790667-2790894	0	+	2790667	2790894	127,255,0
chr1	2791724	2792043	chr1_IC:2791724-2792043	0	+	2791724	2792043	127,255,0
chr1	2792528	2793096	chr1_IC:2792528-2793096	0	+	2792528	2793096	127,255,0
chr1	2793640	2794318	chr1_IC:2793640-2794318	0	+	2793640	2794318	127,255,0
chr1	2795403	2795662	chr1_IC:2795403-2795662	0	+	2795403	2795662	127,255,0
chr1	2796215	2796527	chr1_IC:2796215-2796527	0	+	2796215	2796527	127,255,0
chr1	2797542	2797951	chr1_IC:2797542-2797951	0	+	2797542	2797951	127,255,0
chr1	2798403	2798612	chr1_IC:2798403-2798612	0	+	2798403	2798612	127,255,0
chr1	2799282	2800017	chr1_IC:2799282-2800017	0	+	2799282	2800017	127,255,0
chr1	2800519	2802294	chr1_IC:2800519-2802294	0	+	2800519	2802294	127,255,0
chr1	2802411	2802620	chr1_IC:2802411-2802620	0	+	2802411	2802620	127,255,0
chr1	2804553	2804761	chr1_IC:2804553-2804761	0	+	2804553	2804761	127,255,0
chr1	2805462	2805706	chr1_IC:2805462-2805706	0	+	2805462	2805706	127,255,0
chr1	2807924	2808261	chr1_IC:2807924-2808261	0	+	2807924	2808261	127,255,0
chr1	2808641	2809334	chr1_IC:2808641-2809334	0	+	2808641	2809334	127,255,0
chr1	2810100	2810411	chr1_IC:2810100-2810411	0	+	2810100	2810411	127,255,0
chr1	2811138	2811738	chr1_IC:2811138-2811738	0	+	2811138	2811738	127,255,0
chr1	2813787	2813996	chr1_IC:2813787-2813996	0	+	2813787	2813996	127,255,0
chr1	2815860	2816240	chr1_IC:2815860-2816240	0	+	2815860	2816240	127,255,0
chr1	2817992	2818194	chr1_IC:2817992-2818194	0	+	2817992	2818194	127,255,0
chr1	2818434	2818637	chr1_IC:2818434-2818637	0	+	2818434	2818637	127,255,0
chr1	2819571	2821447	chr1_IC:2819571-2821447	0	+	2819571	2821447	127,255,0
chr1	2822388	2823598	chr1_IC:2822388-2823598	0	+	2822388	2823598	127,255,0
chr1	2823736	2824246	chr1_IC:2823736-2824246	0	+	2823736	2824246	127,255,0
chr1	2824413	2824622	chr1_IC:2824413-2824622	0	+	2824413	2824622	127,255,0
chr1	2824748	2825051	chr1_IC:2824748-2825051	0	+	2824748	2825051	127,255,0
chr1	2825309	2825518	chr1_IC:2825309-2825518	0	+	2825309	2825518	127,255,0
chr1	2826153	2826569	chr1_IC:2826153-2826569	0	+	2826153	2826569	127,255,0
chr1	2827635	2828656	chr1_ICshore:2827635-2828656	0	+	2827635	2828656	127,255,0
chr1	2830013	2830224	chr1_IC:2830013-2830224	0	+	2830013	2830224	127,255,0
chr1	2832004	2832213	chr1_IC:2832004-2832213	0	+	2832004	2832213	127,255,0
chr1	2833390	2834666	chr1_IC:2833390-2834666	0	+	2833390	2834666	127,255,0
chr1	2834767	2835409	chr1_IC:2834767-2835409	0	+	2834767	2835409	127,255,0
chr1	2835594	2835861	chr1_IC:2835594-2835861	0	+	2835594	2835861	127,255,0
chr1	2836396	2836931	chr1_IC:2836396-2836931	0	+	2836396	2836931	127,255,0
chr1	2837504	2837733	chr1_IC:2837504-2837733	0	+	2837504	2837733	127,255,0
chr1	2838602	2838912	chr1_IC:2838602-2838912	0	+	2838602	2838912	127,255,0
chr1	2839082	2839293	chr1_IC:2839082-2839293	0	+	2839082	2839293	127,255,0
chr1	2840128	2840448	chr1_IC:2840128-2840448	0	+	2840128	2840448	127,255,0
chr1	2841467	2841702	chr1_IC:2841467-2841702	0	+	2841467	2841702	127,255,0
chr1	2843927	2845792	chr1_IC:2843927-2845792	0	+	2843927	2845792	127,255,0
chr1	2846638	2847892	chr1_IC:2846638-2847892	0	+	2846638	2847892	127,255,0
chr1	2848050	2848259	chr1_IC:2848050-2848259	0	+	2848050	2848259	127,255,0
chr1	2848648	2848868	chr1_IC:2848648-2848868	0	+	2848648	2848868	127,255,0
chr1	2849307	2849721	chr1_IC:2849307-2849721	0	+	2849307	2849721	127,255,0
chr1	2850253	2851389	chr1_IC:2850253-2851389	0	+	2850253	2851389	127,255,0
chr1	2852677	2852947	chr1_IC:2852677-2852947	0	+	2852677	2852947	127,255,0
chr1	2853507	2853750	chr1_IC:2853507-2853750	0	+	2853507	2853750	127,255,0
chr1	2859389	2859917	chr1_IC:2859389-2859917	0	+	2859389	2859917	127,255,0
chr1	2862970	2863223	chr1_IC:2862970-2863223	0	+	2862970	2863223	127,255,0
chr1	2863692	2864225	chr1_IC:2863692-2864225	0	+	2863692	2864225	127,255,0
chr1	2864959	2865188	chr1_IC:2864959-2865188	0	+	2864959	2865188	127,255,0
chr1	2866014	2866709	chr1_IC:2866014-2866709	0	+	2866014	2866709	127,255,0
chr1	2868350	2868767	chr1_IC:2868350-2868767	0	+	2868350	2868767	127,255,0
chr1	2876443	2876892	chr1_IC:2876443-2876892	0	+	2876443	2876892	127,255,0
chr1	2878395	2878836	chr1_IC:2878395-2878836	0	+	2878395	2878836	127,255,0
chr1	2879448	2879657	chr1_IC:2879448-2879657	0	+	2879448	2879657	127,255,0
chr1	2883296	2883512	chr1_IC:2883296-2883512	0	+	2883296	2883512	127,255,0
chr1	2883977	2884208	chr1_IC:2883977-2884208	0	+	2883977	2884208	127,255,0
chr1	2884949	2885475	chr1_IC:2884949-2885475	0	+	2884949	2885475	127,255,0
chr1	2886223	2887065	chr1_IC:2886223-2887065	0	+	2886223	2887065	127,255,0
chr1	2888929	2889142	chr1_IC:2888929-2889142	0	+	2888929	2889142	127,255,0
chr1	2891059	2891419	chr1_IC:2891059-2891419	0	+	2891059	2891419	127,255,0
chr1	2892074	2892518	chr1_IC:2892074-2892518	0	+	2892074	2892518	127,255,0
chr1	2895743	2896187	chr1_IC:2895743-2896187	0	+	2895743	2896187	127,255,0
chr1	2896426	2897216	chr1_IC:2896426-2897216	0	+	2896426	2897216	127,255,0
chr1	2897703	2897912	chr1_IC:2897703-2897912	0	+	2897703	2897912	127,255,0
chr1	2898135	2898561	chr1_IC:2898135-2898561	0	+	2898135	2898561	127,255,0
chr1	2899139	2899348	chr1_IC:2899139-2899348	0	+	2899139	2899348	127,255,0
chr1	2899563	2900219	chr1_IC:2899563-2900219	0	+	2899563	2900219	127,255,0
chr1	2900418	2900818	chr1_IC:2900418-2900818	0	+	2900418	2900818	127,255,0
chr1	2901788	2902233	chr1_IC:2901788-2902233	0	+	2901788	2902233	127,255,0
chr1	2904438	2905002	chr1_IC:2904438-2905002	0	+	2904438	2905002	127,255,0
chr1	2907207	2907461	chr1_IC:2907207-2907461	0	+	2907207	2907461	127,255,0
chr1	2908433	2908928	chr1_IC:2908433-2908928	0	+	2908433	2908928	127,255,0
chr1	2911524	2911875	chr1_IC:2911524-2911875	0	+	2911524	2911875	127,255,0
chr1	2916711	2917203	chr1_IC:2916711-2917203	0	+	2916711	2917203	127,255,0
chr1	2918175	2919273	chr1_ICshore:2918175-2919273	0	+	2918175	2919273	127,255,0
chr1	2919599	2919808	chr1_IC:2919599-2919808	0	+	2919599	2919808	127,255,0
chr1	2920365	2920706	chr1_IC:2920365-2920706	0	+	2920365	2920706	127,255,0
chr1	2921136	2921345	chr1_IC:2921136-2921345	0	+	2921136	2921345	127,255,0
chr1	2926892	2927134	chr1_IC:2926892-2927134	0	+	2926892	2927134	127,255,0
chr1	2927845	2929561	chr1_ICshore:2927845-2929561	0	+	2927845	2929561	127,255,0
chr1	2931030	2931649	chr1_IC:2931030-2931649	0	+	2931030	2931649	127,255,0
chr1	2931940	2932153	chr1_IC:2931940-2932153	0	+	2931940	2932153	127,255,0
chr1	2933276	2933491	chr1_IC:2933276-2933491	0	+	2933276	2933491	127,255,0
chr1	2934011	2934238	chr1_IC:2934011-2934238	0	+	2934011	2934238	127,255,0
chr1	2934557	2934906	chr1_IC:2934557-2934906	0	+	2934557	2934906	127,255,0
chr1	2935442	2935651	chr1_IC:2935442-2935651	0	+	2935442	2935651	127,255,0
chr1	2936109	2936430	chr1_IC:2936109-2936430	0	+	2936109	2936430	127,255,0
chr1	2936647	2936996	chr1_IC:2936647-2936996	0	+	2936647	2936996	127,255,0
chr1	2938112	2939542	chr1_IC:2938112-2939542	0	+	2938112	2939542	127,255,0
chr1	2939649	2939924	chr1_IC:2939649-2939924	0	+	2939649	2939924	127,255,0
chr1	2940167	2940393	chr1_IC:2940167-2940393	0	+	2940167	2940393	127,255,0
chr1	2940759	2940968	chr1_IC:2940759-2940968	0	+	2940759	2940968	127,255,0
chr1	2941193	2941455	chr1_IC:2941193-2941455	0	+	2941193	2941455	127,255,0
chr1	2944559	2944772	chr1_IC:2944559-2944772	0	+	2944559	2944772	127,255,0
chr1	2945327	2945777	chr1_IC:2945327-2945777	0	+	2945327	2945777	127,255,0
chr1	2946553	2947186	chr1_IC:2946553-2947186	0	+	2946553	2947186	127,255,0
chr1	2947375	2947584	chr1_IC:2947375-2947584	0	+	2947375	2947584	127,255,0
chr1	2948340	2948652	chr1_IC:2948340-2948652	0	+	2948340	2948652	127,255,0
chr1	2949609	2950073	chr1_IC:2949609-2950073	0	+	2949609	2950073	127,255,0
chr1	2952661	2952866	chr1_IC:2952661-2952866	0	+	2952661	2952866	127,255,0
chr1	2953856	2954597	chr1_IC:2953856-2954597	0	+	2953856	2954597	127,255,0
chr1	2954968	2955177	chr1_IC:2954968-2955177	0	+	2954968	2955177	127,255,0
chr1	2959048	2959320	chr1_IC:2959048-2959320	0	+	2959048	2959320	127,255,0
chr1	2971205	2971491	chr1_IC:2971205-2971491	0	+	2971205	2971491	127,255,0
chr1	2971852	2972072	chr1_IC:2971852-2972072	0	+	2971852	2972072	127,255,0
chr1	2973161	2973370	chr1_IC:2973161-2973370	0	+	2973161	2973370	127,255,0
chr1	2977759	2977960	chr1_IC:2977759-2977960	0	+	2977759	2977960	127,255,0
chr1	2978755	2981222	chr1_ICshore:2978755-2981222	0	+	2978755	2981222	127,255,0
chr1	2983763	2988123	chr1_ICshore:2983763-2988123	0	+	2983763	2988123	127,255,0
chr1	2989221	2989506	chr1_IC:2989221-2989506	0	+	2989221	2989506	127,255,0
chr1	2989779	2990775	chr1_ICshore:2989779-2990775	0	+	2989779	2990775	127,255,0
chr1	2990943	2991187	chr1_IC:2990943-2991187	0	+	2990943	2991187	127,255,0
chr1	2991618	2991845	chr1_IC:2991618-2991845	0	+	2991618	2991845	127,255,0
chr1	2992153	2992547	chr1_IC:2992153-2992547	0	+	2992153	2992547	127,255,0
chr1	2992664	2992951	chr1_IC:2992664-2992951	0	+	2992664	2992951	127,255,0
chr1	2995022	2995918	chr1_IC:2995022-2995918	0	+	2995022	2995918	127,255,0
chr1	2996355	2998101	chr1_ICshore:2996355-2998101	0	+	2996355	2998101	127,255,0
chr1	2999266	3000107	chr1_IC:2999266-3000107	0	+	2999266	3000107	127,255,0
chr1	3000402	3000703	chr1_IC:3000402-3000703	0	+	3000402	3000703	127,255,0
chr1	3000859	3001428	chr1_IC:3000859-3001428	0	+	3000859	3001428	127,255,0
chr1	3003168	3004125	chr1_IC:3003168-3004125	0	+	3003168	3004125	127,255,0
chr1	3004675	3005835	chr1_IC:3004675-3005835	0	+	3004675	3005835	127,255,0
chr1	3006011	3007074	chr1_IC:3006011-3007074	0	+	3006011	3007074	127,255,0
chr1	3007474	3008096	chr1_IC:3007474-3008096	0	+	3007474	3008096	127,255,0
chr1	3008402	3008701	chr1_IC:3008402-3008701	0	+	3008402	3008701	127,255,0
chr1	3010328	3010537	chr1_IC:3010328-3010537	0	+	3010328	3010537	127,255,0
chr1	3013482	3013718	chr1_IC:3013482-3013718	0	+	3013482	3013718	127,255,0
chr1	3015810	3016019	chr1_IC:3015810-3016019	0	+	3015810	3016019	127,255,0
chr1	3016766	3016976	chr1_IC:3016766-3016976	0	+	3016766	3016976	127,255,0
chr1	3017596	3018150	chr1_IC:3017596-3018150	0	+	3017596	3018150	127,255,0
chr1	3019865	3020177	chr1_IC:3019865-3020177	0	+	3019865	3020177	127,255,0
chr1	3020492	3020715	chr1_IC:3020492-3020715	0	+	3020492	3020715	127,255,0
chr1	3022051	3022467	chr1_IC:3022051-3022467	0	+	3022051	3022467	127,255,0
chr1	3023906	3024115	chr1_IC:3023906-3024115	0	+	3023906	3024115	127,255,0
chr1	3025772	3025981	chr1_IC:3025772-3025981	0	+	3025772	3025981	127,255,0
chr1	3027327	3027629	chr1_IC:3027327-3027629	0	+	3027327	3027629	127,255,0
chr1	3027993	3029273	chr1_ICshore:3027993-3029273	0	+	3027993	3029273	127,255,0
chr1	3030026	3030229	chr1_IC:3030026-3030229	0	+	3030026	3030229	127,255,0
chr1	3030569	3031311	chr1_ICshore:3030569-3031311	0	+	3030569	3031311	127,255,0
chr1	3031857	3032368	chr1_IC:3031857-3032368	0	+	3031857	3032368	127,255,0
chr1	3032553	3033293	chr1_IC:3032553-3033293	0	+	3032553	3033293	127,255,0
chr1	3033624	3033850	chr1_IC:3033624-3033850	0	+	3033624	3033850	127,255,0
chr1	3034369	3034893	chr1_IC:3034369-3034893	0	+	3034369	3034893	127,255,0
chr1	3035270	3035479	chr1_IC:3035270-3035479	0	+	3035270	3035479	127,255,0
chr1	3035746	3035989	chr1_IC:3035746-3035989	0	+	3035746	3035989	127,255,0
chr1	3036656	3037085	chr1_IC:3036656-3037085	0	+	3036656	3037085	127,255,0
chr1	3037200	3037409	chr1_IC:3037200-3037409	0	+	3037200	3037409	127,255,0
chr1	3037538	3037793	chr1_IC:3037538-3037793	0	+	3037538	3037793	127,255,0
chr1	3037962	3039708	chr1_IC:3037962-3039708	0	+	3037962	3039708	127,255,0
chr1	3040225	3040721	chr1_IC:3040225-3040721	0	+	3040225	3040721	127,255,0
chr1	3041596	3042945	chr1_ICshore:3041596-3042945	0	+	3041596	3042945	127,255,0
chr1	3043328	3043561	chr1_IC:3043328-3043561	0	+	3043328	3043561	127,255,0
chr1	3043917	3044123	chr1_IC:3043917-3044123	0	+	3043917	3044123	127,255,0
chr1	3044635	3045324	chr1_IC:3044635-3045324	0	+	3044635	3045324	127,255,0
chr1	3045553	3045968	chr1_IC:3045553-3045968	0	+	3045553	3045968	127,255,0
chr1	3047019	3047790	chr1_IC:3047019-3047790	0	+	3047019	3047790	127,255,0
chr1	3048690	3048943	chr1_IC:3048690-3048943	0	+	3048690	3048943	127,255,0
chr1	3049333	3049713	chr1_IC:3049333-3049713	0	+	3049333	3049713	127,255,0
chr1	3050435	3051706	chr1_IC:3050435-3051706	0	+	3050435	3051706	127,255,0
chr1	3051809	3053099	chr1_IC:3051809-3053099	0	+	3051809	3053099	127,255,0
chr1	3054285	3054503	chr1_IC:3054285-3054503	0	+	3054285	3054503	127,255,0
chr1	3055308	3059949	chr1_IC:3055308-3059949	0	+	3055308	3059949	127,255,0
chr1	3060181	3060390	chr1_IC:3060181-3060390	0	+	3060181	3060390	127,255,0
chr1	3061680	3061889	chr1_IC:3061680-3061889	0	+	3061680	3061889	127,255,0
chr1	3062089	3063944	chr1_ICshore:3062089-3063944	0	+	3062089	3063944	127,255,0
chr1	3064477	3064686	chr1_IC:3064477-3064686	0	+	3064477	3064686	127,255,0
chr1	3066666	3067147	chr1_IC:3066666-3067147	0	+	3066666	3067147	127,255,0
chr1	3068111	3068426	chr1_IC:3068111-3068426	0	+	3068111	3068426	127,255,0
chr1	3069931	3070289	chr1_IC:3069931-3070289	0	+	3069931	3070289	127,255,0
chr1	3070452	3071038	chr1_IC:3070452-3071038	0	+	3070452	3071038	127,255,0
chr1	3071189	3071397	chr1_IC:3071189-3071397	0	+	3071189	3071397	127,255,0
chr1	3071702	3072394	chr1_ICshore:3071702-3072394	0	+	3071702	3072394	127,255,0
chr1	3072708	3072910	chr1_IC:3072708-3072910	0	+	3072708	3072910	127,255,0
chr1	3073366	3073964	chr1_IC:3073366-3073964	0	+	3073366	3073964	127,255,0
chr1	3074336	3074547	chr1_IC:3074336-3074547	0	+	3074336	3074547	127,255,0
chr1	3075715	3075931	chr1_IC:3075715-3075931	0	+	3075715	3075931	127,255,0
chr1	3077594	3079462	chr1_IC:3077594-3079462	0	+	3077594	3079462	127,255,0
chr1	3079913	3081500	chr1_ICshore:3079913-3081500	0	+	3079913	3081500	127,255,0
chr1	3082809	3083964	chr1_IC:3082809-3083964	0	+	3082809	3083964	127,255,0
chr1	3084286	3084929	chr1_IC:3084286-3084929	0	+	3084286	3084929	127,255,0
chr1	3086170	3086846	chr1_ICshore:3086170-3086846	0	+	3086170	3086846	127,255,0
chr1	3087447	3088043	chr1_IC:3087447-3088043	0	+	3087447	3088043	127,255,0
chr1	3088338	3088684	chr1_IC:3088338-3088684	0	+	3088338	3088684	127,255,0
chr1	3088905	3090214	chr1_IC:3088905-3090214	0	+	3088905	3090214	127,255,0
chr1	3090405	3090642	chr1_IC:3090405-3090642	0	+	3090405	3090642	127,255,0
chr1	3091292	3091794	chr1_IC:3091292-3091794	0	+	3091292	3091794	127,255,0
chr1	3093913	3094284	chr1_IC:3093913-3094284	0	+	3093913	3094284	127,255,0
chr1	3094504	3095257	chr1_IC:3094504-3095257	0	+	3094504	3095257	127,255,0
chr1	3096163	3096657	chr1_IC:3096163-3096657	0	+	3096163	3096657	127,255,0
chr1	3096792	3097139	chr1_IC:3096792-3097139	0	+	3096792	3097139	127,255,0
chr1	3097267	3098155	chr1_ICshore:3097267-3098155	0	+	3097267	3098155	127,255,0
chr1	3098686	3098945	chr1_IC:3098686-3098945	0	+	3098686	3098945	127,255,0
chr1	3099802	3101743	chr1_IC:3099802-3101743	0	+	3099802	3101743	127,255,0
chr1	3102187	3103543	chr1_IC:3102187-3103543	0	+	3102187	3103543	127,255,0
chr1	3104385	3104586	chr1_IC:3104385-3104586	0	+	3104385	3104586	127,255,0
chr1	3104846	3105438	chr1_ICshore:3104846-3105438	0	+	3104846	3105438	127,255,0
chr1	3105944	3106153	chr1_IC:3105944-3106153	0	+	3105944	3106153	127,255,0
chr1	3106588	3107520	chr1_IC:3106588-3107520	0	+	3106588	3107520	127,255,0
chr1	3109452	3109895	chr1_IC:3109452-3109895	0	+	3109452	3109895	127,255,0
chr1	3111019	3112288	chr1_ICshore:3111019-3112288	0	+	3111019	3112288	127,255,0
chr1	3114063	3114302	chr1_IC:3114063-3114302	0	+	3114063	3114302	127,255,0
chr1	3114537	3115966	chr1_IC:3114537-3115966	0	+	3114537	3115966	127,255,0
chr1	3116820	3117638	chr1_IC:3116820-3117638	0	+	3116820	3117638	127,255,0
chr1	3117786	3117995	chr1_IC:3117786-3117995	0	+	3117786	3117995	127,255,0
chr1	3118223	3118492	chr1_IC:3118223-3118492	0	+	3118223	3118492	127,255,0
chr1	3119458	3122068	chr1_ICshore:3119458-3122068	0	+	3119458	3122068	127,255,0
chr1	3122429	3122638	chr1_IC:3122429-3122638	0	+	3122429	3122638	127,255,0
chr1	3123362	3125203	chr1_IC:3123362-3125203	0	+	3123362	3125203	127,255,0
chr1	3125736	3126291	chr1_IC:3125736-3126291	0	+	3125736	3126291	127,255,0
chr1	3126991	3127200	chr1_IC:3126991-3127200	0	+	3126991	3127200	127,255,0
chr1	3127751	3128913	chr1_ICshore:3127751-3128913	0	+	3127751	3128913	127,255,0
chr1	3129091	3130113	chr1_IC:3129091-3130113	0	+	3129091	3130113	127,255,0
chr1	3130294	3130503	chr1_IC:3130294-3130503	0	+	3130294	3130503	127,255,0
chr1	3132174	3132595	chr1_IC:3132174-3132595	0	+	3132174	3132595	127,255,0
chr1	3133541	3134922	chr1_IC:3133541-3134922	0	+	3133541	3134922	127,255,0
chr1	3135250	3136952	chr1_IC:3135250-3136952	0	+	3135250	3136952	127,255,0
chr1	3137801	3138107	chr1_IC:3137801-3138107	0	+	3137801	3138107	127,255,0
chr1	3139569	3140141	chr1_IC:3139569-3140141	0	+	3139569	3140141	127,255,0
chr1	3140252	3140552	chr1_IC:3140252-3140552	0	+	3140252	3140552	127,255,0
chr1	3141057	3142302	chr1_IC:3141057-3142302	0	+	3141057	3142302	127,255,0
chr1	3142735	3144963	chr1_IC:3142735-3144963	0	+	3142735	3144963	127,255,0
chr1	3146459	3146668	chr1_IC:3146459-3146668	0	+	3146459	3146668	127,255,0
chr1	3147046	3148238	chr1_ICshore:3147046-3148238	0	+	3147046	3148238	127,255,0
chr1	3148431	3148961	chr1_IC:3148431-3148961	0	+	3148431	3148961	127,255,0
chr1	3149420	3149882	chr1_IC:3149420-3149882	0	+	3149420	3149882	127,255,0
chr1	3150565	3150780	chr1_IC:3150565-3150780	0	+	3150565	3150780	127,255,0
chr1	3151261	3151480	chr1_IC:3151261-3151480	0	+	3151261	3151480	127,255,0
chr1	3151676	3152011	chr1_IC:3151676-3152011	0	+	3151676	3152011	127,255,0
chr1	3154063	3154292	chr1_IC:3154063-3154292	0	+	3154063	3154292	127,255,0
chr1	3154739	3155627	chr1_IC:3154739-3155627	0	+	3154739	3155627	127,255,0
chr1	3156957	3158463	chr1_ICshore:3156957-3158463	0	+	3156957	3158463	127,255,0
chr1	3158750	3159819	chr1_IC:3158750-3159819	0	+	3158750	3159819	127,255,0
chr1	3160006	3160405	chr1_IC:3160006-3160405	0	+	3160006	3160405	127,255,0
chr1	3160541	3161757	chr1_IC:3160541-3161757	0	+	3160541	3161757	127,255,0
chr1	3161982	3164743	chr1_ICshore:3161982-3164743	0	+	3161982	3164743	127,255,0
chr1	3164954	3165533	chr1_IC:3164954-3165533	0	+	3164954	3165533	127,255,0
chr1	3165903	3166132	chr1_IC:3165903-3166132	0	+	3165903	3166132	127,255,0
chr1	3166534	3166743	chr1_IC:3166534-3166743	0	+	3166534	3166743	127,255,0
chr1	3167747	3168056	chr1_IC:3167747-3168056	0	+	3167747	3168056	127,255,0
chr1	3169394	3169794	chr1_IC:3169394-3169794	0	+	3169394	3169794	127,255,0
chr1	3172289	3172636	chr1_IC:3172289-3172636	0	+	3172289	3172636	127,255,0
chr1	3172824	3173837	chr1_IC:3172824-3173837	0	+	3172824	3173837	127,255,0
chr1	3175228	3175665	chr1_IC:3175228-3175665	0	+	3175228	3175665	127,255,0
chr1	3179225	3179637	chr1_IC:3179225-3179637	0	+	3179225	3179637	127,255,0
chr1	3180309	3180538	chr1_IC:3180309-3180538	0	+	3180309	3180538	127,255,0
chr1	3180689	3180898	chr1_IC:3180689-3180898	0	+	3180689	3180898	127,255,0
chr1	3182378	3183606	chr1_ICshore:3182378-3183606	0	+	3182378	3183606	127,255,0
chr1	3183814	3185147	chr1_ICshore:3183814-3185147	0	+	3183814	3185147	127,255,0
chr1	3187007	3187216	chr1_IC:3187007-3187216	0	+	3187007	3187216	127,255,0
chr1	3187576	3187853	chr1_IC:3187576-3187853	0	+	3187576	3187853	127,255,0
chr1	3188831	3189308	chr1_IC:3188831-3189308	0	+	3188831	3189308	127,255,0
chr1	3190330	3190592	chr1_IC:3190330-3190592	0	+	3190330	3190592	127,255,0
chr1	3191026	3191414	chr1_IC:3191026-3191414	0	+	3191026	3191414	127,255,0
chr1	3192147	3193583	chr1_IC:3192147-3193583	0	+	3192147	3193583	127,255,0
chr1	3194098	3194587	chr1_IC:3194098-3194587	0	+	3194098	3194587	127,255,0
chr1	3195216	3196186	chr1_IC:3195216-3196186	0	+	3195216	3196186	127,255,0
chr1	3196384	3196621	chr1_IC:3196384-3196621	0	+	3196384	3196621	127,255,0
chr1	3197013	3197222	chr1_IC:3197013-3197222	0	+	3197013	3197222	127,255,0
chr1	3199329	3199582	chr1_IC:3199329-3199582	0	+	3199329	3199582	127,255,0
chr1	3200065	3200915	chr1_IC:3200065-3200915	0	+	3200065	3200915	127,255,0
chr1	3201419	3201628	chr1_IC:3201419-3201628	0	+	3201419	3201628	127,255,0
chr1	3201945	3202572	chr1_IC:3201945-3202572	0	+	3201945	3202572	127,255,0
chr1	3203639	3204602	chr1_ICshore:3203639-3204602	0	+	3203639	3204602	127,255,0
chr1	3206634	3206838	chr1_IC:3206634-3206838	0	+	3206634	3206838	127,255,0
chr1	3207152	3207810	chr1_IC:3207152-3207810	0	+	3207152	3207810	127,255,0
chr1	3208590	3209620	chr1_IC:3208590-3209620	0	+	3208590	3209620	127,255,0
chr1	3209782	3210670	chr1_IC:3209782-3210670	0	+	3209782	3210670	127,255,0
chr1	3211084	3211564	chr1_IC:3211084-3211564	0	+	3211084	3211564	127,255,0
chr1	3212040	3212249	chr1_IC:3212040-3212249	0	+	3212040	3212249	127,255,0
chr1	3213208	3214018	chr1_IC:3213208-3214018	0	+	3213208	3214018	127,255,0
chr1	3214773	3215148	chr1_IC:3214773-3215148	0	+	3214773	3215148	127,255,0
chr1	3215503	3215712	chr1_IC:3215503-3215712	0	+	3215503	3215712	127,255,0
chr1	3216691	3217554	chr1_IC:3216691-3217554	0	+	3216691	3217554	127,255,0
chr1	3218033	3218242	chr1_IC:3218033-3218242	0	+	3218033	3218242	127,255,0
chr1	3219883	3220426	chr1_IC:3219883-3220426	0	+	3219883	3220426	127,255,0
chr1	3220876	3221344	chr1_IC:3220876-3221344	0	+	3220876	3221344	127,255,0
chr1	3221715	3221924	chr1_IC:3221715-3221924	0	+	3221715	3221924	127,255,0
chr1	3223798	3224007	chr1_IC:3223798-3224007	0	+	3223798	3224007	127,255,0
chr1	3225090	3225315	chr1_IC:3225090-3225315	0	+	3225090	3225315	127,255,0
chr1	3226834	3227067	chr1_IC:3226834-3227067	0	+	3226834	3227067	127,255,0
chr1	3227361	3228015	chr1_IC:3227361-3228015	0	+	3227361	3228015	127,255,0
chr1	3228599	3230824	chr1_IC:3228599-3230824	0	+	3228599	3230824	127,255,0
chr1	3231358	3231733	chr1_IC:3231358-3231733	0	+	3231358	3231733	127,255,0
chr1	3232254	3232588	chr1_IC:3232254-3232588	0	+	3232254	3232588	127,255,0
chr1	3233585	3234724	chr1_IC:3233585-3234724	0	+	3233585	3234724	127,255,0
chr1	3237527	3237901	chr1_IC:3237527-3237901	0	+	3237527	3237901	127,255,0
chr1	3238111	3239084	chr1_IC:3238111-3239084	0	+	3238111	3239084	127,255,0
chr1	3239469	3240534	chr1_IC:3239469-3240534	0	+	3239469	3240534	127,255,0
chr1	3240949	3241158	chr1_IC:3240949-3241158	0	+	3240949	3241158	127,255,0
chr1	3242506	3242871	chr1_IC:3242506-3242871	0	+	3242506	3242871	127,255,0
chr1	3243942	3244266	chr1_IC:3243942-3244266	0	+	3243942	3244266	127,255,0
chr1	3245272	3245481	chr1_IC:3245272-3245481	0	+	3245272	3245481	127,255,0
chr1	3247986	3248195	chr1_IC:3247986-3248195	0	+	3247986	3248195	127,255,0
chr1	3248616	3249388	chr1_IC:3248616-3249388	0	+	3248616	3249388	127,255,0
chr1	3250008	3250217	chr1_IC:3250008-3250217	0	+	3250008	3250217	127,255,0
chr1	3251201	3252150	chr1_IC:3251201-3252150	0	+	3251201	3252150	127,255,0
chr1	3252601	3252810	chr1_IC:3252601-3252810	0	+	3252601	3252810	127,255,0
chr1	3256021	3256230	chr1_IC:3256021-3256230	0	+	3256021	3256230	127,255,0
chr1	3256484	3256709	chr1_IC:3256484-3256709	0	+	3256484	3256709	127,255,0
chr1	3256874	3257216	chr1_IC:3256874-3257216	0	+	3256874	3257216	127,255,0
chr1	3257935	3258568	chr1_IC:3257935-3258568	0	+	3257935	3258568	127,255,0
chr1	3260129	3260338	chr1_IC:3260129-3260338	0	+	3260129	3260338	127,255,0
chr1	3262551	3263008	chr1_IC:3262551-3263008	0	+	3262551	3263008	127,255,0
chr1	3265581	3266123	chr1_IC:3265581-3266123	0	+	3265581	3266123	127,255,0
chr1	3268784	3269833	chr1_IC:3268784-3269833	0	+	3268784	3269833	127,255,0
chr1	3270624	3270988	chr1_IC:3270624-3270988	0	+	3270624	3270988	127,255,0
chr1	3272107	3272340	chr1_IC:3272107-3272340	0	+	3272107	3272340	127,255,0
chr1	3272554	3273538	chr1_IC:3272554-3273538	0	+	3272554	3273538	127,255,0
chr1	3274069	3274314	chr1_IC:3274069-3274314	0	+	3274069	3274314	127,255,0
chr1	3274925	3275587	chr1_IC:3274925-3275587	0	+	3274925	3275587	127,255,0
chr1	3276179	3276932	chr1_IC:3276179-3276932	0	+	3276179	3276932	127,255,0
chr1	3277309	3277824	chr1_IC:3277309-3277824	0	+	3277309	3277824	127,255,0
chr1	3278131	3278380	chr1_IC:3278131-3278380	0	+	3278131	3278380	127,255,0
chr1	3278761	3279010	chr1_IC:3278761-3279010	0	+	3278761	3279010	127,255,0
chr1	3279339	3279549	chr1_IC:3279339-3279549	0	+	3279339	3279549	127,255,0
chr1	3279696	3279968	chr1_IC:3279696-3279968	0	+	3279696	3279968	127,255,0
chr1	3280354	3281024	chr1_IC:3280354-3281024	0	+	3280354	3281024	127,255,0
chr1	3281219	3281578	chr1_IC:3281219-3281578	0	+	3281219	3281578	127,255,0
chr1	3282169	3283236	chr1_IC:3282169-3283236	0	+	3282169	3283236	127,255,0
chr1	3283353	3284304	chr1_IC:3283353-3284304	0	+	3283353	3284304	127,255,0
chr1	3284683	3284958	chr1_IC:3284683-3284958	0	+	3284683	3284958	127,255,0
chr1	3285690	3285959	chr1_IC:3285690-3285959	0	+	3285690	3285959	127,255,0
chr1	3289031	3289244	chr1_IC:3289031-3289244	0	+	3289031	3289244	127,255,0
chr1	3289684	3290143	chr1_IC:3289684-3290143	0	+	3289684	3290143	127,255,0
chr1	3290832	3291103	chr1_IC:3290832-3291103	0	+	3290832	3291103	127,255,0
chr1	3292752	3292965	chr1_IC:3292752-3292965	0	+	3292752	3292965	127,255,0
chr1	3293494	3293725	chr1_IC:3293494-3293725	0	+	3293494	3293725	127,255,0
chr1	3294270	3294744	chr1_IC:3294270-3294744	0	+	3294270	3294744	127,255,0
chr1	3297593	3297901	chr1_IC:3297593-3297901	0	+	3297593	3297901	127,255,0
chr1	3300067	3300276	chr1_IC:3300067-3300276	0	+	3300067	3300276	127,255,0
chr1	3300950	3301233	chr1_IC:3300950-3301233	0	+	3300950	3301233	127,255,0
chr1	3301680	3301895	chr1_IC:3301680-3301895	0	+	3301680	3301895	127,255,0
chr1	3302086	3303453	chr1_IC:3302086-3303453	0	+	3302086	3303453	127,255,0
chr1	3303690	3304639	chr1_IC:3303690-3304639	0	+	3303690	3304639	127,255,0
chr1	3306227	3307425	chr1_IC:3306227-3307425	0	+	3306227	3307425	127,255,0
chr1	3307611	3307860	chr1_IC:3307611-3307860	0	+	3307611	3307860	127,255,0
chr1	3308128	3308730	chr1_IC:3308128-3308730	0	+	3308128	3308730	127,255,0
chr1	3309672	3311439	chr1_ICshore:3309672-3311439	0	+	3309672	3311439	127,255,0
chr1	3313945	3314326	chr1_IC:3313945-3314326	0	+	3313945	3314326	127,255,0
chr1	3315045	3315712	chr1_IC:3315045-3315712	0	+	3315045	3315712	127,255,0
chr1	3316699	3316908	chr1_IC:3316699-3316908	0	+	3316699	3316908	127,255,0
chr1	3317854	3318094	chr1_IC:3317854-3318094	0	+	3317854	3318094	127,255,0
chr1	3318890	3319142	chr1_IC:3318890-3319142	0	+	3318890	3319142	127,255,0
chr1	3319261	3319713	chr1_IC:3319261-3319713	0	+	3319261	3319713	127,255,0
chr1	3320302	3320970	chr1_IC:3320302-3320970	0	+	3320302	3320970	127,255,0
chr1	3321131	3322475	chr1_IC:3321131-3322475	0	+	3321131	3322475	127,255,0
chr1	3324225	3324466	chr1_IC:3324225-3324466	0	+	3324225	3324466	127,255,0
chr1	3324876	3326373	chr1_ICshore:3324876-3326373	0	+	3324876	3326373	127,255,0
chr1	3326748	3326961	chr1_IC:3326748-3326961	0	+	3326748	3326961	127,255,0
chr1	3327494	3329525	chr1_ICshore:3327494-3329525	0	+	3327494	3329525	127,255,0
chr1	3330878	3331394	chr1_IC:3330878-3331394	0	+	3330878	3331394	127,255,0
chr1	3331876	3332403	chr1_IC:3331876-3332403	0	+	3331876	3332403	127,255,0
chr1	3332534	3332783	chr1_IC:3332534-3332783	0	+	3332534	3332783	127,255,0
chr1	3336887	3337201	chr1_IC:3336887-3337201	0	+	3336887	3337201	127,255,0
chr1	3337489	3337718	chr1_IC:3337489-3337718	0	+	3337489	3337718	127,255,0
chr1	3339240	3339473	chr1_IC:3339240-3339473	0	+	3339240	3339473	127,255,0
chr1	3340394	3340783	chr1_IC:3340394-3340783	0	+	3340394	3340783	127,255,0
chr1	3341362	3342947	chr1_IC:3341362-3342947	0	+	3341362	3342947	127,255,0
chr1	3343366	3343880	chr1_IC:3343366-3343880	0	+	3343366	3343880	127,255,0
chr1	3344636	3344845	chr1_IC:3344636-3344845	0	+	3344636	3344845	127,255,0
chr1	3346241	3346623	chr1_IC:3346241-3346623	0	+	3346241	3346623	127,255,0
chr1	3347119	3347738	chr1_IC:3347119-3347738	0	+	3347119	3347738	127,255,0
chr1	3348265	3348607	chr1_IC:3348265-3348607	0	+	3348265	3348607	127,255,0
chr1	3348756	3349032	chr1_IC:3348756-3349032	0	+	3348756	3349032	127,255,0
chr1	3349770	3351807	chr1_IC:3349770-3351807	0	+	3349770	3351807	127,255,0
chr1	3352109	3353116	chr1_IC:3352109-3353116	0	+	3352109	3353116	127,255,0
chr1	3353404	3353613	chr1_IC:3353404-3353613	0	+	3353404	3353613	127,255,0
chr1	3355778	3356132	chr1_IC:3355778-3356132	0	+	3355778	3356132	127,255,0
chr1	3356676	3356926	chr1_IC:3356676-3356926	0	+	3356676	3356926	127,255,0
chr1	3357140	3357388	chr1_IC:3357140-3357388	0	+	3357140	3357388	127,255,0
chr1	3357593	3358044	chr1_IC:3357593-3358044	0	+	3357593	3358044	127,255,0
chr1	3358976	3359185	chr1_IC:3358976-3359185	0	+	3358976	3359185	127,255,0
chr1	3359478	3359880	chr1_IC:3359478-3359880	0	+	3359478	3359880	127,255,0
chr1	3360916	3361461	chr1_IC:3360916-3361461	0	+	3360916	3361461	127,255,0
chr1	3361837	3362051	chr1_IC:3361837-3362051	0	+	3361837	3362051	127,255,0
chr1	3367583	3367839	chr1_IC:3367583-3367839	0	+	3367583	3367839	127,255,0
chr1	3370542	3371891	chr1_ICshore:3370542-3371891	0	+	3370542	3371891	127,255,0
chr1	3372771	3373044	chr1_IC:3372771-3373044	0	+	3372771	3373044	127,255,0
chr1	3373663	3373925	chr1_IC:3373663-3373925	0	+	3373663	3373925	127,255,0
chr1	3375576	3375791	chr1_IC:3375576-3375791	0	+	3375576	3375791	127,255,0
chr1	3376217	3376432	chr1_IC:3376217-3376432	0	+	3376217	3376432	127,255,0
chr1	3377046	3377409	chr1_IC:3377046-3377409	0	+	3377046	3377409	127,255,0
chr1	3378175	3378549	chr1_IC:3378175-3378549	0	+	3378175	3378549	127,255,0
chr1	3379576	3380486	chr1_IC:3379576-3380486	0	+	3379576	3380486	127,255,0
chr1	3382039	3382248	chr1_IC:3382039-3382248	0	+	3382039	3382248	127,255,0
chr1	3382443	3382878	chr1_IC:3382443-3382878	0	+	3382443	3382878	127,255,0
chr1	3384878	3385091	chr1_IC:3384878-3385091	0	+	3384878	3385091	127,255,0
chr1	3385617	3386104	chr1_IC:3385617-3386104	0	+	3385617	3386104	127,255,0
chr1	3386856	3387716	chr1_IC:3386856-3387716	0	+	3386856	3387716	127,255,0
chr1	3388332	3388798	chr1_IC:3388332-3388798	0	+	3388332	3388798	127,255,0
chr1	3389715	3390271	chr1_IC:3389715-3390271	0	+	3389715	3390271	127,255,0
chr1	3390544	3390809	chr1_IC:3390544-3390809	0	+	3390544	3390809	127,255,0
chr1	3393310	3393563	chr1_IC:3393310-3393563	0	+	3393310	3393563	127,255,0
chr1	3394084	3395307	chr1_IC:3394084-3395307	0	+	3394084	3395307	127,255,0
chr1	3396368	3396609	chr1_IC:3396368-3396609	0	+	3396368	3396609	127,255,0
chr1	3396899	3397340	chr1_IC:3396899-3397340	0	+	3396899	3397340	127,255,0
chr1	3397551	3397781	chr1_IC:3397551-3397781	0	+	3397551	3397781	127,255,0
chr1	3398876	3399146	chr1_IC:3398876-3399146	0	+	3398876	3399146	127,255,0
chr1	3400149	3401095	chr1_IC:3400149-3401095	0	+	3400149	3401095	127,255,0
chr1	3401550	3401799	chr1_IC:3401550-3401799	0	+	3401550	3401799	127,255,0
chr1	3402131	3402752	chr1_IC:3402131-3402752	0	+	3402131	3402752	127,255,0
chr1	3403150	3403359	chr1_IC:3403150-3403359	0	+	3403150	3403359	127,255,0
chr1	3404730	3405023	chr1_IC:3404730-3405023	0	+	3404730	3405023	127,255,0
chr1	3407740	3408171	chr1_IC:3407740-3408171	0	+	3407740	3408171	127,255,0
chr1	3408446	3408848	chr1_IC:3408446-3408848	0	+	3408446	3408848	127,255,0
chr1	3410572	3410824	chr1_IC:3410572-3410824	0	+	3410572	3410824	127,255,0
chr1	3412368	3412670	chr1_IC:3412368-3412670	0	+	3412368	3412670	127,255,0
chr1	3414104	3414313	chr1_IC:3414104-3414313	0	+	3414104	3414313	127,255,0
chr1	3414915	3415126	chr1_IC:3414915-3415126	0	+	3414915	3415126	127,255,0
chr1	3416056	3416431	chr1_IC:3416056-3416431	0	+	3416056	3416431	127,255,0
chr1	3416870	3417427	chr1_IC:3416870-3417427	0	+	3416870	3417427	127,255,0
chr1	3417919	3418138	chr1_IC:3417919-3418138	0	+	3417919	3418138	127,255,0
chr1	3418307	3418663	chr1_IC:3418307-3418663	0	+	3418307	3418663	127,255,0
chr1	3420689	3421080	chr1_IC:3420689-3421080	0	+	3420689	3421080	127,255,0
chr1	3421803	3422032	chr1_IC:3421803-3422032	0	+	3421803	3422032	127,255,0
chr1	3422569	3422778	chr1_IC:3422569-3422778	0	+	3422569	3422778	127,255,0
chr1	3425419	3425919	chr1_IC:3425419-3425919	0	+	3425419	3425919	127,255,0
chr1	3426299	3426650	chr1_IC:3426299-3426650	0	+	3426299	3426650	127,255,0
chr1	3426884	3427772	chr1_IC:3426884-3427772	0	+	3426884	3427772	127,255,0
chr1	3428083	3428287	chr1_IC:3428083-3428287	0	+	3428083	3428287	127,255,0
chr1	3428466	3428697	chr1_IC:3428466-3428697	0	+	3428466	3428697	127,255,0
chr1	3429069	3429284	chr1_IC:3429069-3429284	0	+	3429069	3429284	127,255,0
chr1	3430538	3431257	chr1_IC:3430538-3431257	0	+	3430538	3431257	127,255,0
chr1	3433158	3433374	chr1_IC:3433158-3433374	0	+	3433158	3433374	127,255,0
chr1	3433886	3434145	chr1_IC:3433886-3434145	0	+	3433886	3434145	127,255,0
chr1	3434371	3434639	chr1_IC:3434371-3434639	0	+	3434371	3434639	127,255,0
chr1	3434946	3435156	chr1_IC:3434946-3435156	0	+	3434946	3435156	127,255,0
chr1	3435857	3436351	chr1_IC:3435857-3436351	0	+	3435857	3436351	127,255,0
chr1	3438623	3438838	chr1_IC:3438623-3438838	0	+	3438623	3438838	127,255,0
chr1	3439486	3439699	chr1_IC:3439486-3439699	0	+	3439486	3439699	127,255,0
chr1	3440187	3440399	chr1_IC:3440187-3440399	0	+	3440187	3440399	127,255,0
chr1	3440949	3441647	chr1_IC:3440949-3441647	0	+	3440949	3441647	127,255,0
chr1	3442920	3443327	chr1_IC:3442920-3443327	0	+	3442920	3443327	127,255,0
chr1	3443537	3443848	chr1_IC:3443537-3443848	0	+	3443537	3443848	127,255,0
chr1	3444325	3444534	chr1_IC:3444325-3444534	0	+	3444325	3444534	127,255,0
chr1	3444787	3445055	chr1_IC:3444787-3445055	0	+	3444787	3445055	127,255,0
chr1	3445384	3445680	chr1_IC:3445384-3445680	0	+	3445384	3445680	127,255,0
chr1	3446791	3447022	chr1_IC:3446791-3447022	0	+	3446791	3447022	127,255,0
chr1	3447301	3448561	chr1_ICshore:3447301-3448561	0	+	3447301	3448561	127,255,0
chr1	3449903	3450120	chr1_IC:3449903-3450120	0	+	3449903	3450120	127,255,0
chr1	3451699	3451910	chr1_IC:3451699-3451910	0	+	3451699	3451910	127,255,0
chr1	3452931	3453244	chr1_IC:3452931-3453244	0	+	3452931	3453244	127,255,0
chr1	3454104	3454313	chr1_IC:3454104-3454313	0	+	3454104	3454313	127,255,0
chr1	3456584	3457028	chr1_IC:3456584-3457028	0	+	3456584	3457028	127,255,0
chr1	3457305	3457529	chr1_IC:3457305-3457529	0	+	3457305	3457529	127,255,0
chr1	3457702	3457979	chr1_IC:3457702-3457979	0	+	3457702	3457979	127,255,0
chr1	3458431	3458800	chr1_IC:3458431-3458800	0	+	3458431	3458800	127,255,0
chr1	3459132	3459399	chr1_IC:3459132-3459399	0	+	3459132	3459399	127,255,0
chr1	3459754	3460819	chr1_IC:3459754-3460819	0	+	3459754	3460819	127,255,0
chr1	3463525	3463734	chr1_IC:3463525-3463734	0	+	3463525	3463734	127,255,0
chr1	3464015	3464225	chr1_IC:3464015-3464225	0	+	3464015	3464225	127,255,0
chr1	3464718	3465094	chr1_IC:3464718-3465094	0	+	3464718	3465094	127,255,0
chr1	3466655	3467321	chr1_IC:3466655-3467321	0	+	3466655	3467321	127,255,0
chr1	3468902	3469325	chr1_IC:3468902-3469325	0	+	3468902	3469325	127,255,0
chr1	3470694	3471011	chr1_IC:3470694-3471011	0	+	3470694	3471011	127,255,0
chr1	3471989	3472190	chr1_IC:3471989-3472190	0	+	3471989	3472190	127,255,0
chr1	3472806	3473015	chr1_IC:3472806-3473015	0	+	3472806	3473015	127,255,0
chr1	3475105	3475314	chr1_IC:3475105-3475314	0	+	3475105	3475314	127,255,0
chr1	3476100	3476676	chr1_IC:3476100-3476676	0	+	3476100	3476676	127,255,0
chr1	3478140	3478610	chr1_IC:3478140-3478610	0	+	3478140	3478610	127,255,0
chr1	3480039	3480240	chr1_IC:3480039-3480240	0	+	3480039	3480240	127,255,0
chr1	3481420	3481836	chr1_IC:3481420-3481836	0	+	3481420	3481836	127,255,0
chr1	3483040	3483265	chr1_IC:3483040-3483265	0	+	3483040	3483265	127,255,0
chr1	3484130	3484421	chr1_IC:3484130-3484421	0	+	3484130	3484421	127,255,0
chr1	3490299	3490508	chr1_IC:3490299-3490508	0	+	3490299	3490508	127,255,0
chr1	3491336	3491553	chr1_IC:3491336-3491553	0	+	3491336	3491553	127,255,0
chr1	3492352	3492561	chr1_IC:3492352-3492561	0	+	3492352	3492561	127,255,0
chr1	3494419	3494628	chr1_IC:3494419-3494628	0	+	3494419	3494628	127,255,0
chr1	3495650	3496052	chr1_IC:3495650-3496052	0	+	3495650	3496052	127,255,0
chr1	3498730	3499252	chr1_IC:3498730-3499252	0	+	3498730	3499252	127,255,0
chr1	3499671	3500640	chr1_ICshore:3499671-3500640	0	+	3499671	3500640	127,255,0
chr1	3502727	3503148	chr1_IC:3502727-3503148	0	+	3502727	3503148	127,255,0
chr1	3503673	3504356	chr1_IC:3503673-3504356	0	+	3503673	3504356	127,255,0
chr1	3505675	3505989	chr1_IC:3505675-3505989	0	+	3505675	3505989	127,255,0
chr1	3506883	3507305	chr1_IC:3506883-3507305	0	+	3506883	3507305	127,255,0
chr1	3507640	3507897	chr1_IC:3507640-3507897	0	+	3507640	3507897	127,255,0
chr1	3508266	3508505	chr1_IC:3508266-3508505	0	+	3508266	3508505	127,255,0
chr1	3509276	3509485	chr1_IC:3509276-3509485	0	+	3509276	3509485	127,255,0
chr1	3509751	3510129	chr1_IC:3509751-3510129	0	+	3509751	3510129	127,255,0
chr1	3510687	3510896	chr1_IC:3510687-3510896	0	+	3510687	3510896	127,255,0
chr1	3511311	3512405	chr1_IC:3511311-3512405	0	+	3511311	3512405	127,255,0
chr1	3512911	3513333	chr1_IC:3512911-3513333	0	+	3512911	3513333	127,255,0
chr1	3513477	3513686	chr1_IC:3513477-3513686	0	+	3513477	3513686	127,255,0
chr1	3513847	3514056	chr1_IC:3513847-3514056	0	+	3513847	3514056	127,255,0
chr1	3514433	3515304	chr1_IC:3514433-3515304	0	+	3514433	3515304	127,255,0
chr1	3516184	3516538	chr1_IC:3516184-3516538	0	+	3516184	3516538	127,255,0
chr1	3518292	3518679	chr1_IC:3518292-3518679	0	+	3518292	3518679	127,255,0
chr1	3518964	3519534	chr1_IC:3518964-3519534	0	+	3518964	3519534	127,255,0
chr1	3520250	3520475	chr1_IC:3520250-3520475	0	+	3520250	3520475	127,255,0
chr1	3523125	3523379	chr1_IC:3523125-3523379	0	+	3523125	3523379	127,255,0
chr1	3523715	3523941	chr1_IC:3523715-3523941	0	+	3523715	3523941	127,255,0
chr1	3524275	3524755	chr1_IC:3524275-3524755	0	+	3524275	3524755	127,255,0
chr1	3525461	3525669	chr1_IC:3525461-3525669	0	+	3525461	3525669	127,255,0
chr1	3525863	3526103	chr1_IC:3525863-3526103	0	+	3525863	3526103	127,255,0
chr1	3527009	3527294	chr1_IC:3527009-3527294	0	+	3527009	3527294	127,255,0
chr1	3527497	3528795	chr1_ICshore:3527497-3528795	0	+	3527497	3528795	127,255,0
chr1	3530239	3530449	chr1_IC:3530239-3530449	0	+	3530239	3530449	127,255,0
chr1	3532580	3533450	chr1_IC:3532580-3533450	0	+	3532580	3533450	127,255,0
chr1	3534218	3534528	chr1_IC:3534218-3534528	0	+	3534218	3534528	127,255,0
chr1	3534932	3535280	chr1_IC:3534932-3535280	0	+	3534932	3535280	127,255,0
chr1	3535865	3536076	chr1_IC:3535865-3536076	0	+	3535865	3536076	127,255,0
chr1	3537244	3537576	chr1_IC:3537244-3537576	0	+	3537244	3537576	127,255,0
chr1	3537746	3538069	chr1_IC:3537746-3538069	0	+	3537746	3538069	127,255,0
chr1	3538739	3538976	chr1_IC:3538739-3538976	0	+	3538739	3538976	127,255,0
chr1	3540380	3542573	chr1_ICshore:3540380-3542573	0	+	3540380	3542573	127,255,0
chr1	3543990	3544516	chr1_IC:3543990-3544516	0	+	3543990	3544516	127,255,0
chr1	3544991	3545228	chr1_IC:3544991-3545228	0	+	3544991	3545228	127,255,0
chr1	3545518	3545727	chr1_IC:3545518-3545727	0	+	3545518	3545727	127,255,0
chr1	3546148	3546556	chr1_IC:3546148-3546556	0	+	3546148	3546556	127,255,0
chr1	3547157	3547366	chr1_IC:3547157-3547366	0	+	3547157	3547366	127,255,0
chr1	3547481	3547690	chr1_IC:3547481-3547690	0	+	3547481	3547690	127,255,0
chr1	3547867	3548303	chr1_IC:3547867-3548303	0	+	3547867	3548303	127,255,0
chr1	3548481	3549167	chr1_IC:3548481-3549167	0	+	3548481	3549167	127,255,0
chr1	3549410	3550337	chr1_IC:3549410-3550337	0	+	3549410	3550337	127,255,0
chr1	3550720	3551087	chr1_IC:3550720-3551087	0	+	3550720	3551087	127,255,0
chr1	3551355	3552301	chr1_IC:3551355-3552301	0	+	3551355	3552301	127,255,0
chr1	3552668	3553015	chr1_IC:3552668-3553015	0	+	3552668	3553015	127,255,0
chr1	3553181	3553826	chr1_IC:3553181-3553826	0	+	3553181	3553826	127,255,0
chr1	3554603	3555609	chr1_IC:3554603-3555609	0	+	3554603	3555609	127,255,0
chr1	3555999	3557382	chr1_IC:3555999-3557382	0	+	3555999	3557382	127,255,0
chr1	3557726	3558256	chr1_IC:3557726-3558256	0	+	3557726	3558256	127,255,0
chr1	3559023	3561262	chr1_ICshore:3559023-3561262	0	+	3559023	3561262	127,255,0
chr1	3561679	3562929	chr1_ICshore:3561679-3562929	0	+	3561679	3562929	127,255,0
chr1	3563106	3563636	chr1_IC:3563106-3563636	0	+	3563106	3563636	127,255,0
chr1	3563825	3564223	chr1_IC:3563825-3564223	0	+	3563825	3564223	127,255,0
chr1	3565950	3566919	chr1_ICshore:3565950-3566919	0	+	3565950	3566919	127,255,0
chr1	3567103	3570086	chr1_ICshore:3567103-3570086	0	+	3567103	3570086	127,255,0
chr1	3570710	3571039	chr1_IC:3570710-3571039	0	+	3570710	3571039	127,255,0
chr1	3571369	3572048	chr1_IC:3571369-3572048	0	+	3571369	3572048	127,255,0
chr1	3572347	3572871	chr1_IC:3572347-3572871	0	+	3572347	3572871	127,255,0
chr1	3574037	3574246	chr1_IC:3574037-3574246	0	+	3574037	3574246	127,255,0
chr1	3575710	3576058	chr1_IC:3575710-3576058	0	+	3575710	3576058	127,255,0
chr1	3578859	3579268	chr1_IC:3578859-3579268	0	+	3578859	3579268	127,255,0
chr1	3579723	3580357	chr1_IC:3579723-3580357	0	+	3579723	3580357	127,255,0
chr1	3581438	3581647	chr1_IC:3581438-3581647	0	+	3581438	3581647	127,255,0
chr1	3583223	3583544	chr1_IC:3583223-3583544	0	+	3583223	3583544	127,255,0
chr1	3583842	3584261	chr1_IC:3583842-3584261	0	+	3583842	3584261	127,255,0
chr1	3585469	3585811	chr1_IC:3585469-3585811	0	+	3585469	3585811	127,255,0
chr1	3586095	3586298	chr1_IC:3586095-3586298	0	+	3586095	3586298	127,255,0
chr1	3587248	3587457	chr1_IC:3587248-3587457	0	+	3587248	3587457	127,255,0
chr1	3588036	3588261	chr1_IC:3588036-3588261	0	+	3588036	3588261	127,255,0
chr1	3588394	3588639	chr1_IC:3588394-3588639	0	+	3588394	3588639	127,255,0
chr1	3588842	3589051	chr1_IC:3588842-3589051	0	+	3588842	3589051	127,255,0
chr1	3589556	3590230	chr1_IC:3589556-3590230	0	+	3589556	3590230	127,255,0
chr1	3590902	3591120	chr1_IC:3590902-3591120	0	+	3590902	3591120	127,255,0
chr1	3595027	3595249	chr1_IC:3595027-3595249	0	+	3595027	3595249	127,255,0
chr1	3595547	3596077	chr1_IC:3595547-3596077	0	+	3595547	3596077	127,255,0
chr1	3600594	3601061	chr1_IC:3600594-3601061	0	+	3600594	3601061	127,255,0
chr1	3601255	3601531	chr1_IC:3601255-3601531	0	+	3601255	3601531	127,255,0
chr1	3601791	3602049	chr1_IC:3601791-3602049	0	+	3601791	3602049	127,255,0
chr1	3602378	3602595	chr1_IC:3602378-3602595	0	+	3602378	3602595	127,255,0
chr1	3602735	3602939	chr1_IC:3602735-3602939	0	+	3602735	3602939	127,255,0
chr1	3603923	3604178	chr1_IC:3603923-3604178	0	+	3603923	3604178	127,255,0
chr1	3604915	3605142	chr1_IC:3604915-3605142	0	+	3604915	3605142	127,255,0
chr1	3606153	3606390	chr1_IC:3606153-3606390	0	+	3606153	3606390	127,255,0
chr1	3606951	3607699	chr1_ICshore:3606951-3607699	0	+	3606951	3607699	127,255,0
chr1	3608361	3608790	chr1_IC:3608361-3608790	0	+	3608361	3608790	127,255,0
chr1	3612463	3612715	chr1_IC:3612463-3612715	0	+	3612463	3612715	127,255,0
chr1	3613580	3614213	chr1_IC:3613580-3614213	0	+	3613580	3614213	127,255,0
chr1	3614407	3614660	chr1_IC:3614407-3614660	0	+	3614407	3614660	127,255,0
chr1	3615149	3615848	chr1_IC:3615149-3615848	0	+	3615149	3615848	127,255,0
chr1	3616593	3616883	chr1_IC:3616593-3616883	0	+	3616593	3616883	127,255,0
chr1	3617580	3618451	chr1_IC:3617580-3618451	0	+	3617580	3618451	127,255,0
chr1	3619181	3619505	chr1_IC:3619181-3619505	0	+	3619181	3619505	127,255,0
chr1	3619959	3620233	chr1_IC:3619959-3620233	0	+	3619959	3620233	127,255,0
chr1	3620476	3621271	chr1_IC:3620476-3621271	0	+	3620476	3621271	127,255,0
chr1	3621571	3621881	chr1_IC:3621571-3621881	0	+	3621571	3621881	127,255,0
chr1	3622724	3623563	chr1_IC:3622724-3623563	0	+	3622724	3623563	127,255,0
chr1	3623749	3624592	chr1_IC:3623749-3624592	0	+	3623749	3624592	127,255,0
chr1	3625396	3625655	chr1_IC:3625396-3625655	0	+	3625396	3625655	127,255,0
chr1	3626943	3627248	chr1_IC:3626943-3627248	0	+	3626943	3627248	127,255,0
chr1	3628252	3629011	chr1_IC:3628252-3629011	0	+	3628252	3629011	127,255,0
chr1	3630281	3630529	chr1_IC:3630281-3630529	0	+	3630281	3630529	127,255,0
chr1	3633558	3634252	chr1_IC:3633558-3634252	0	+	3633558	3634252	127,255,0
[truncated: 636,256 more rows]
