# Supplementary material for: Additional annotation enhances potential for biologically-relevant analysis of the Illumina Infinium HumanMethylation450 BeadChip array
Source: Epigenetics Chromatin. 2013 Mar 3;6:4. doi: 10.1186/1756-8935-6-4 (PMC3740789; doi:10.1186/1756-8935-6-4)
Supplement: Additional file 17 — Primers for genotyping validation of a target CpG SNP. [file 1756-8935-6-4-S17.xlsx]

## Sheet: Sheet1
Additional File 17: Primers for genotyping validation of a target SNP CpG
IlmnID	cg06961873
Probe type	II
SNP ID	rs61775206
refNCBI	G
observed	A/G
avHet	0
F Primer	5’ biotin-CTGCGGATCCTGCTGTAAAA 3’
R Primer	5’ TTAGCCATCGTTACAGTCTCTCG 3’
S Primer	5’ GATGTAGCTGTGGTGGTA 3’
